# Supplementary material for: mtDNAcombine: tools to combine sequences from multiple studies
Source: BMC Bioinformatics. 2021 Mar 9;22:115. doi: 10.1186/s12859-021-04048-0 (PMC7945669; doi:10.1186/s12859-021-04048-0)
Supplement: Supplementary file 2 — Additional file 2. Input files needed to recreate the plots in this paper: Tracer output files for three species. [file 12859_2021_4048_MOESM2_ESM.zip]

Archive with 4 entries (3 files):
- ESM1/
- ESM1/Tracer_Calidris_maritima
- ESM1/Tracer_Carpodacus_erythrinus
- ESM1/Tracer_Monacilla_alba
