# Supplementary material for: mtDNAcombine: tools to combine sequences from multiple studies
Source: BMC Bioinformatics. 2021 Mar 9;22:115. doi: 10.1186/s12859-021-04048-0 (PMC7945669; doi:10.1186/s12859-021-04048-0)
Supplement: Supplementary file 2 — Additional file 2. Input files needed to recreate the plots in this paper: Tracer output files for three species. [file 12859_2021_4048_MOESM2_ESM.zip › ESM1/Tracer_Calidris_maritima]

	Bayesian Skyline: BSP_Calidris_maritima.log
Time	Mean	Median	Upper	Lower
0.0	598094.4318124844	432635.27709555463	2052943.3449064102	119636.788506121
19.638112738152067	598248.537661143	432635.27709555463	2052943.3449064102	120743.13139108993
39.276225476304134	598274.4650162511	432659.83345412544	2051319.6879295984	121578.80111542055
58.9143382144562	597987.9399600032	432681.7979693378	2049349.9678906384	121908.04735692566
78.55245095260827	598013.3956876397	432997.6086249782	2049349.9678906384	121908.04735692566
98.19056369076034	597915.3761101639	432681.7979693378	2049349.9678906384	122095.41520300739
117.82867642891242	596967.7077516471	432659.83345412544	2044245.6152086745	123074.20315709717
137.4667891670645	597074.117831986	432681.7979693378	2044245.6152086745	123584.25004845054
157.10490190521656	597173.1285814423	433080.31744757463	2044245.6152086745	124041.2236466632
176.74301464336864	597314.8427258098	433150.3501876041	2044245.6152086745	124372.40309086884
196.3811273815207	597021.4988367596	433187.19186300825	2043484.7694175253	124994.9523275305
216.0192401196728	596997.1395448946	433150.3501876041	2043484.7694175253	125274.97209468184
235.65735285782486	596936.9809219198	433080.31744757463	2043484.7694175253	127122.25256227616
255.29546559597694	596991.7096665801	433106.1411325816	2043484.7694175253	127787.35361410659
274.933578334129	596911.3404675878	433080.31744757463	2043484.7694175253	127980.61897118625
294.57169107228106	597000.5888376089	433106.1411325816	2043484.7694175253	128603.13731910911
314.20980381043313	596607.8957951177	433150.3501876041	2042373.726081675	129503.98787407043
333.8479165485852	596340.4153448816	432997.6086249782	2037204.66303308	129865.61118285304
353.4860292867373	596399.1835128738	432681.7979693378	2037204.66303308	130063.58524262391
373.12414202488935	596623.0011387657	432997.6086249782	2037204.66303308	130376.9022536405
392.7622547630414	596680.6395929441	432681.7979693378	2037204.66303308	131146.73643384583
412.4003675011935	596735.4696966242	432681.7979693378	2037204.66303308	131146.73643384583
432.0384802393456	596534.6348852807	432659.83345412544	2033236.378222566	131634.32749914768
451.67659297749765	596153.9152010512	432444.61320909054	2033129.3035055934	131700.12430709554
471.3147057156497	596019.2849497703	431804.82619672344	2033129.3035055934	132189.5337801531
490.9528184538018	595729.9559406457	432192.38101860863	2030739.826878096	132194.76355323519
510.59093119195387	594345.6512396935	431700.31189674267	2025642.0637868561	131700.12430709554
530.229043930106	594165.0825006174	431607.56797879224	2025642.0637868561	132189.5337801531
549.867156668258	593832.5956761068	431478.02176254085	2025642.0637868561	132189.5337801531
569.50526940641	593963.724446264	431478.02176254085	2025642.0637868561	133115.130163783
589.143382144562	593669.8392019332	431428.6587129174	2023524.2467057444	134239.5908843154
608.781494882714	593566.5483469637	431267.16665097454	2023524.2467057444	134785.0780460837
628.419607620866	593643.8339110112	431267.16665097454	2023524.2467057444	134849.31594982304
648.057720359018	593542.4675380661	430890.59205606603	2023524.2467057444	134849.31594982304
667.6958330971701	593498.9714022717	430966.3994383803	2023524.2467057444	134855.51281098704
687.3339458353221	593492.3299530523	430966.3994383803	2023524.2467057444	135086.37062106372
706.9720585734741	593510.2491219853	430966.3994383803	2023524.2467057444	135086.37062106372
726.6101713116261	593298.8000020417	430890.59205606603	2021741.9548127055	135500.4839240592
746.2482840497781	592895.2330203516	430736.9820402268	2016272.014986657	135500.4839240592
765.8863967879302	592761.4072136409	430566.83406052366	2016272.014986657	135362.03293234276
785.5245095260822	592720.580143329	430394.9966519665	2016272.014986657	135486.8204572874
805.1626222642342	592704.955738682	430365.39643718966	2016272.014986657	135699.6353234351
824.8007350023862	592742.5428875162	430277.3702913126	2016272.014986657	135699.6353234351
844.4388477405382	592605.5540062108	430277.3702913126	2016272.014986657	135665.55781414968
864.0769604786902	592388.9318320559	430365.39643718966	2011943.916808612	135699.6353234351
883.7150732168423	592540.1285060233	430394.9966519665	2011943.916808612	136454.04020306372
903.3531859549943	592380.4368795966	430340.65430542466	2011943.916808612	136184.45943379315
922.9912986931463	592145.3051103271	430039.8241499999	2011943.916808612	136454.04020306372
942.6294114312983	592122.3334185189	430070.84454354167	2011943.916808612	136471.40892716974
962.2675241694503	592102.5957603012	430039.8241499999	2011943.916808612	136711.99890475706
981.9056369076023	591678.9045641131	429954.63866819383	2005022.8692096076	136948.93470154025
1001.5437496457544	590958.3378235137	429756.6454298154	2001559.7894370067	137247.41025961505
1021.1818623839064	590954.0241549845	429756.6454298154	2001559.7894370067	137575.8852660417
1040.8199751220584	590868.6672011557	429756.6454298154	2001559.7894370067	137923.6729008922
1060.4580878602105	590824.4049830289	429756.6454298154	2001559.7894370067	137923.6729008922
1080.0962005983627	590964.1880003322	430024.42238845746	2001559.7894370067	137948.49793805773
1099.7343133365148	590661.7028627981	429756.6454298154	2001559.7894370067	137575.8852660417
1119.372426074667	590248.279424571	429723.0856931054	1992894.8768743689	137575.8852660417
1139.010538812819	590223.3521489124	429723.0856931054	1991908.629492887	137923.6729008922
1158.6486515509712	589957.9634279752	429532.92999995634	1991597.7116605774	137948.49793805773
1178.2867642891233	589912.4367198851	429463.12987470237	1991597.7116605774	137948.49793805773
1197.9248770272754	589880.4787098204	429386.8648989838	1991597.7116605774	137923.6729008922
1217.5629897654276	589836.6897241798	429255.43044175993	1991597.7116605774	137923.6729008922
1237.2011025035797	589556.3639666288	429078.7346724776	1990493.5147220404	137923.6729008922
1256.8392152417318	589490.0379509397	428951.2686435002	1990493.5147220404	138080.43888268498
1276.477327979884	589465.6305034219	428951.2686435002	1990180.929548723	138080.43888268498
1296.115440718036	589473.8294399822	428951.2686435002	1990180.929548723	138464.1425739055
1315.7535534561882	590072.6977455176	429078.7346724776	1990493.5147220404	138080.43888268498
1335.3916661943404	589886.669984159	428951.2686435002	1990493.5147220404	137948.49793805773
1355.0297789324925	589500.6666170569	428484.23312753584	1990493.5147220404	137575.8852660417
1374.6678916706446	589708.2586544423	428734.2673837285	1990493.5147220404	137948.49793805773
1394.3060044087968	589729.1951625536	428754.5431878525	1990493.5147220404	138080.43888268498
1413.9441171469489	589648.372961037	428734.2673837285	1990493.5147220404	138080.43888268498
1433.582229885101	589135.0495804875	428469.2366569377	1990493.5147220404	138080.43888268498
1453.2203426232531	588851.7453596434	428243.39458613313	1990493.5147220404	137948.49793805773
1472.8584553614053	588675.7023472263	428235.895787748	1990493.5147220404	137575.8852660417
1492.4965680995574	588385.463015482	428163.94413259026	1990493.5147220404	137247.41025961505
1512.1346808377095	588016.1248269058	428016.97552409116	1990493.5147220404	137240.79073707716
1531.7727935758617	587862.8430261983	428016.97552409116	1990493.5147220404	136948.93470154025
1551.4109063140138	587928.3998809769	428046.39338410675	1990493.5147220404	137240.79073707716
1571.049019052166	587878.8286461502	427950.8840941351	1990493.5147220404	137240.79073707716
1590.687131790318	587684.3981758038	427810.90162166656	1990493.5147220404	137240.79073707716
1610.3252445284702	587300.3964329519	427469.98057178373	1990493.5147220404	136834.41795795187
1629.9633572666223	587121.5051619647	427469.98057178373	1990493.5147220404	136834.41795795187
1649.6014700047745	586461.6905528863	427373.33613838855	1990180.929548723	136711.99890475706
1669.2395827429266	586407.649654795	427370.4165679458	1990180.929548723	136834.41795795187
1688.8776954810787	585824.6992616318	426579.0182208104	1990095.8327392947	136711.99890475706
1708.5158082192308	585635.5443051126	426280.74563007895	1990095.8327392947	136711.99890475706
1728.153920957383	585634.5850031801	426356.74371749297	1990095.8327392947	136630.24512368639
1747.792033695535	585170.4166141464	426280.74563007895	1984773.1880250457	136711.99890475706
1767.4301464336872	584691.3324301165	426179.8386718615	1975442.1468928664	136630.24512368639
1787.0682591718394	584843.8344088836	426280.74563007895	1975442.1468928664	136471.40892716974
1806.7063719099915	584874.1898670888	426278.5332453471	1975442.1468928664	136630.24512368639
1826.3444846481436	584616.6769324623	426159.55372980086	1975442.1468928664	136454.04020306372
1845.9825973862958	584428.7534229418	425399.8122179021	1975442.1468928664	136454.04020306372
1865.620710124448	582765.2645640831	425246.84673267714	1958393.2935027366	136454.04020306372
1885.2588228626	582752.73265665	425246.84673267714	1958393.2935027366	136184.45943379315
1904.8969356007522	582248.8234096029	425061.42101142206	1957353.0132593547	136184.45943379315
1924.5350483389043	581907.500028954	425040.3628097053	1956146.4300652563	136184.45943379315
1944.1731610770564	581926.3899689337	424910.7296473276	1956146.4300652563	136454.04020306372
1963.8112738152086	581804.6895889412	424539.2529455404	1956146.4300652563	135699.6353234351
1983.4493865533607	581737.8640425873	424454.2363982086	1956146.4300652563	136008.14638002528
2003.0874992915128	581710.7109156583	424130.44711441104	1956146.4300652563	136184.45943379315
2022.725612029665	581683.6720715505	424454.2363982086	1956146.4300652563	136008.14638002528
2042.363724767817	581489.4763156655	424130.44711441104	1956146.4300652563	135699.6353234351
2062.001837505969	581281.72690561	424129.12641233345	1955510.4492382419	135665.55781414968
2081.639950244121	581025.0109443598	423994.2780606367	1955510.4492382419	135086.37062106372
2101.278062982273	581042.1755434996	424080.92695346207	1955510.4492382419	134315.68349858982
2120.9161757204247	580820.4734564179	423857.6766749279	1955510.4492382419	134849.31594982304
2140.5542884585766	580168.2354924652	423896.78824260493	1953262.9765161138	134849.31594982304
2160.1924011967285	579977.8062818872	423848.7640992137	1953262.9765161138	134849.31594982304
2179.8305139348804	579803.1389224079	423663.7378657289	1953262.9765161138	134849.31594982304
2199.4686266730323	579242.9034958184	423653.0036613751	1953262.9765161138	134239.5908843154
2219.106739411184	579040.26098426	423454.4960855716	1953262.9765161138	134120.60853333323
2238.744852149336	578827.9973783757	423314.6230282475	1953262.9765161138	133984.29273805063
2258.382964887488	578290.3748540082	423142.47476358095	1950909.33558952	133595.3248534163
2278.02107762564	577442.6539598331	422989.69310160546	1949195.6360812979	133157.513321147
2297.659190363792	576874.2078363762	422715.9356664404	1947478.2722306184	132979.644826498
2317.2973031019437	576805.536904509	422633.5826928833	1947478.2722306184	132946.2567329787
2336.9354158400956	576312.9855475293	422306.50863395736	1937220.6110006329	132529.30427708747
2356.5735285782475	575749.8073290386	421828.03982408077	1937220.6110006329	132194.76355323519
2376.2116413163994	575690.5431001333	421828.03982408077	1937220.6110006329	132156.5493145951
2395.8497540545513	575226.8892503328	421790.2287031321	1936922.3002615178	131922.32815805098
2415.4878667927032	575198.4213548958	421790.2287031321	1936922.3002615178	131922.32815805098
2435.125979530855	574197.7780516669	421747.82378548663	1934589.3267216492	131888.57692194302
2454.764092269007	573890.7362169076	421631.7183047886	1934589.3267216492	131888.57692194302
2474.402205007159	573502.5421698745	421556.11764032306	1934589.3267216492	131663.16758537857
2494.040317745311	573379.5235156264	421355.70930784795	1934589.3267216492	131637.6997474553
2513.6784304834628	572356.8736253246	421321.2986253059	1927394.9550307214	131637.6997474553
2533.3165432216147	571390.2534682483	420643.02329603094	1924651.978651803	131634.41708502106
2552.9546559597666	571186.7814000964	420631.6996682956	1924651.978651803	131634.41708502106
2572.5927686979185	571046.6234168587	420411.3146395857	1924651.978651803	131146.73643384583
2592.2308814360704	570843.4984134695	420308.1341726179	1924651.978651803	130526.4926881532
2611.8689941742223	570720.403697257	420214.5104964254	1924651.978651803	130376.9022536405
2631.507106912374	570092.8208534233	420124.93904952036	1924038.7854734105	130176.08557620416
2651.145219650526	569749.5500786818	420033.90640193294	1922870.8876373603	129936.11140161958
2670.783332388678	569290.2061245826	419597.89615028194	1915395.7721955003	129865.61118285304
2690.42144512683	569157.0338405382	419455.09678756405	1915395.7721955003	129503.98787407043
2710.059557864982	568395.6339117982	419412.7206264319	1911714.0514812123	129243.36544709005
2729.6976706031337	568407.6219133568	419343.4312869926	1911714.0514812123	129243.36544709005
2749.3357833412856	568098.3169774644	419314.68174615595	1909587.4047267328	129170.7638085485
2768.9738960794375	567783.0127170798	419209.38253647054	1909587.4047267328	128876.84513668218
2788.6120088175894	567274.768597548	418880.6270687089	1906156.5345393457	128603.13731910911
2808.2501215557413	566562.9637082835	418721.07398628426	1903664.459953152	128558.30983561341
2827.888234293893	566380.2453895621	418721.07398628426	1903664.459953152	128462.61922407958
2847.526347032045	566247.6330210723	418719.0840395255	1903664.459953152	128462.61922407958
2867.164459770197	566170.2308750771	418574.68703685206	1903664.459953152	128462.61922407958
2886.802572508349	566061.089582758	418324.10371559893	1903664.459953152	128460.33528863531
2906.440685246501	565644.1681856407	418044.077247516	1902584.5312653289	128399.13486781169
2926.0787979846527	565358.3458594993	417838.5767662989	1902584.5312653289	127804.12173826745
2945.7169107228046	564716.553181292	417486.20925953257	1900972.5343624472	127787.35361410659
2965.3550234609565	564651.6135838161	417486.20925953257	1900972.5343624472	127589.09366219847
2984.9931361991084	564177.1994101551	417468.52972106694	1899404.5261133406	127138.95400684365
3004.6312489372604	564047.5964904255	417410.6301401057	1899404.5261133406	127122.25256227616
3024.2693616754123	563721.4923369763	416832.66457349824	1899404.5261133406	126712.4537917295
3043.907474413564	561821.6837849912	416288.7104614203	1896418.241069062	126702.38358328785
3063.545587151716	561039.3768215046	416126.3304787533	1896033.0706773615	126712.4537917295
3083.183699889868	559643.5724959704	416126.3304787533	1891817.3074023277	126712.4537917295
3102.82181262802	558819.252924045	415784.15670254384	1882609.0296401295	125829.29968248784
3122.459925366172	558098.2731474562	415103.4475884227	1881147.4071949748	125728.96225484746
3142.0980381043237	558105.7776735084	415157.00127672777	1881147.4071949748	125504.20930502113
3161.7361508424756	557918.6793467568	415103.4475884227	1866384.049150061	124694.45380236764
3181.3742635806275	557740.7235645055	414756.74891277845	1866384.049150061	124694.45380236764
3201.0123763187794	557380.1706077144	414537.32806087384	1863822.9025368015	124694.45380236764
3220.6504890569313	556788.0446347089	414537.32806087384	1861045.044270531	124526.455349148
3240.288601795083	556533.7262573384	414396.8246023993	1861045.044270531	124372.40309086884
3259.926714533235	555939.46166672	414309.7733398066	1857017.6260053515	124067.72446905072
3279.564827271387	555279.9951616564	414160.71456656134	1853112.625427693	124067.72446905072
3299.202940009539	555062.8652999877	413889.69286921964	1853112.625427693	123764.7455592425
3318.841052747691	554462.0625027734	413818.4145655846	1848095.0863793935	123764.7455592425
3338.4791654858427	553782.9726128743	413606.96063212026	1844503.7048913785	123764.7455592425
3358.1172782239946	552786.3760882688	413305.7005282241	1838956.4615241627	123711.2739086456
3377.7553909621465	552032.2973546167	413031.62560023763	1820820.9902714018	123563.71612533357
3397.3935037002984	551684.1414598707	412869.05099122087	1820820.9902714018	122091.5785662691
3417.0316164384503	551264.7917037231	412458.1641518295	1820820.9902714018	121111.17082426487
3436.6697291766022	551165.7699978827	412351.21584509837	1820820.9902714018	120927.56028216622
3456.307841914754	551075.6194822203	412286.4484959722	1820820.9902714018	120714.0811196732
3475.945954652906	550566.9249483476	412010.2629469395	1819410.987107084	120714.0811196732
3495.584067391058	550040.2339553438	411942.78627320897	1817699.9252587717	120572.3889798197
3515.22218012921	550001.5793830754	411942.78627320897	1817699.9252587717	119842.873481039
3534.8602928673617	549726.9530902356	411834.2664154275	1817699.9252587717	119774.70525649707
3554.4984056055137	549329.5759525336	411536.3981012275	1815643.081702609	119464.1904237202
3574.1365183436656	548790.4186212784	411468.74798599916	1812760.7269858187	119203.89315297817
3593.7746310818175	548439.9143171292	411165.41463009286	1812760.7269858187	119076.19832619296
3613.4127438199694	547485.5864183938	410796.77333262534	1806059.763277076	118389.8865060246
3633.0508565581213	546829.5162108716	410502.89244134625	1806059.763277076	118209.45555048232
3652.688969296273	546563.5217715583	410457.95397169207	1805563.8710793494	117987.34089721908
3672.327082034425	546035.8418668675	410079.1574376237	1802228.694946563	117606.30111909901
3691.965194772577	545556.4377244057	409373.64787342603	1802228.694946563	116835.74421281701
3711.603307510729	545571.6978016694	409373.64787342603	1802228.694946563	116531.98760538035
3731.241420248881	544928.1691069526	409156.33805360517	1800399.615315799	115690.41301342503
3750.8795329870327	544784.4892574295	409120.3377960565	1800399.615315799	115159.76568641717
3770.5176457251846	544389.172350728	408962.0249506455	1797494.847767442	114991.7704657518
3790.1557584633365	543982.3258248444	408962.0249506455	1792370.458788948	114991.7704657518
3809.7938712014884	542966.6807657115	408544.14762470534	1781631.0356187231	114991.7704657518
3829.4319839396403	542120.7365825907	408480.69915688917	1772993.393331186	114777.99421169616
3849.070096677792	541804.091712237	408398.7244707046	1772993.393331186	114627.25941562568
3868.708209415944	541424.0244561749	408088.1132705297	1772993.393331186	113746.23379486798
3888.346322154096	540985.2103903686	407966.5919138777	1750309.771425851	113420.12251828315
3907.984434892248	540423.5068440847	407654.6818069024	1750309.771425851	112433.82065400037
3927.6225476304	540116.1521591465	407227.9559267529	1750309.771425851	112183.32091334078
3947.2606603685517	539773.5089077177	406651.4555299625	1750309.771425851	111432.95779578501
3966.8987731067036	539573.8041446642	406372.54394469515	1750309.771425851	111130.30458982036
3986.5368858448555	539512.1617023369	406351.8094526647	1750309.771425851	110312.63486773217
4006.1749985830074	538965.245913484	406139.7936707415	1745768.2294530594	110267.39903095513
4025.8131113211593	538398.1259899585	405997.2895780712	1745515.8517559376	110227.90992027281
4045.4512240593112	538112.4173932447	405713.22826215375	1745515.8517559376	110227.90992027281
4065.089336797463	537621.6821180017	405422.8845559693	1743931.2759160171	109659.78987428993
4084.727449535615	536799.3813563569	405405.0157744122	1737239.244993309	109659.78987428993
4104.365562273767	536333.4122537604	404994.20187259786	1737239.244993309	108936.80691865907
4124.003675011919	535236.4425911951	404577.3790074997	1731310.7375506773	108758.51253526853
4143.641787750071	535143.0751367201	404461.47797429684	1731310.7375506773	108700.18254731725
4163.279900488223	534524.1603916162	404060.15266966476	1724801.8893470657	107877.18063371077
4182.918013226375	534341.1344029928	404058.7918622384	1724801.8893470657	106954.57904399764
4202.5561259645265	533929.2035346334	403733.3819319943	1720427.2846866217	106925.42043090316
4222.194238702678	533716.7799610621	403542.5689248484	1720427.2846866217	106736.21012791015
4241.83235144083	533441.4249663361	403364.0517081501	1720427.2846866217	106736.21012791015
4261.470464178982	533230.4772731969	403325.52897495497	1716408.1216059732	106736.21012791015
4281.108576917134	533152.4298514117	403205.15744741133	1716408.1216059732	106173.27714644934
4300.746689655286	533046.0879126192	403105.8911036701	1716408.1216059732	105861.14054372089
4320.384802393438	532763.4417718465	402875.66340439365	1716408.1216059732	105462.16507348124
4340.02291513159	532166.3665440684	402780.0605639706	1705555.1922507237	105462.16507348124
4359.661027869742	531981.046791502	402291.9688397742	1705555.1922507237	104489.62551209852
4379.299140607894	531740.1490180715	401971.977582471	1705555.1922507237	103414.47143441493
4398.9372533460455	531666.8121923205	401668.855165139	1705555.1922507237	103384.42697544793
4418.575366084197	531576.4036581693	401668.855165139	1705555.1922507237	102916.8539262486
4438.213478822349	531183.9443131969	401391.4212943166	1705555.1922507237	102842.18450868478
4457.851591560501	530958.510054052	401229.6519077749	1705555.1922507237	102606.31768739567
4477.489704298653	529980.2966111066	400626.0629670763	1705465.2037976363	101848.91643822375
4497.127817036805	529191.4902669106	400441.48581912636	1701394.9459285059	101252.22199840745
4516.765929774957	528800.8115884722	399851.8274504939	1701394.9459285059	101252.22199840745
4536.404042513109	528467.2221683456	399657.0634789562	1701394.9459285059	99921.9235943187
4556.042155251261	528353.2895832233	399583.14646797464	1701394.9459285059	99817.08930456784
4575.680267989413	528187.4838699044	399657.0634789562	1701394.9459285059	99498.43485027709
4595.3183807275645	527766.0772082037	399355.14415972686	1701394.9459285059	99273.62141590983
4614.956493465716	527323.0991854266	399427.3676483266	1701093.35111357	98170.833111763
4634.594606203868	526842.675175334	399081.5685520037	1701093.35111357	97554.35282641008
4654.23271894202	526251.1922574242	398188.85984564316	1700504.2762734534	96717.63820910288
4673.870831680172	525257.8357800889	398036.8131058427	1692455.7172429191	96465.9344991285
4693.508944418324	524941.2377731178	397531.5559126932	1692455.7172429191	96100.91165581852
4713.147057156476	525116.1881292852	397497.16552291386	1692499.5638869114	96052.31075487444
4732.785169894628	524463.1877818261	397327.1421153046	1692499.5638869114	94547.99991793706
4752.42328263278	523857.4150187743	396993.11373733374	1692455.7172429191	93661.12791317026
4772.061395370932	523475.35688857926	396846.8112012282	1680458.352590007	93418.0035546946
4791.699508109084	522577.01932489645	396604.50544063817	1679076.4553017702	92655.04538517805
4811.3376208472355	522412.9577495149	396447.0194336082	1679076.4553017702	92048.4681106549
4830.975733585387	522173.0257843738	396154.03384921636	1679076.4553017702	91570.26286938672
4850.613846323539	521846.4703978491	396003.8516848037	1676673.2067886926	91570.26286938672
4870.251959061691	521249.5031955571	395889.28872269	1670347.4810534024	91570.26286938672
4889.890071799843	519703.35925514845	395394.22660171904	1667857.4105899527	91271.39384260909
4909.528184537995	519598.71253913385	395394.22660171904	1667857.4105899527	91139.81685661091
4929.166297276147	519216.83035489195	395126.9820098992	1667857.4105899527	90573.13859710905
4948.804410014299	518806.8078755847	394649.2181860974	1662291.575015877	90309.63264474658
4968.442522752451	518679.7879211089	394575.933357299	1662291.575015877	90017.39470538656
4988.080635490603	518436.71185626346	394533.67712754785	1662291.575015877	90017.39470538656
5007.7187482287545	517493.25063642475	394429.7536354407	1648727.5101520894	89025.14840079371
5027.356860966906	516223.4669159578	393884.3312824437	1633659.3259181	88563.63895879617
5046.994973705058	515885.56498257467	393623.0609045481	1633659.3259181	88220.40918855109
5066.63308644321	515317.24104758224	393528.9151891115	1633429.5193152006	87363.66789401327
5086.271199181362	514812.25815757486	393225.8686151253	1633429.5193152006	86333.75985008862
5105.909311919514	514442.8185000419	393012.921523641	1633429.5193152006	85988.75657680194
5125.547424657666	514228.4714068183	392833.3915048736	1633429.5193152006	85782.67504932583
5145.185537395818	513876.7861892399	392412.91591310507	1633429.5193152006	84574.67875155693
5164.82365013397	513105.5239941662	392263.64843110926	1633279.6400287987	84484.45872952619
5184.461762872122	512762.2247781923	392004.13028623693	1633279.6400287987	82577.80640451565
5204.099875610274	511843.4374951956	391674.6134356221	1632457.6135746997	82179.37548275094
5223.7379883484255	511584.60414636414	391283.07923416654	1632457.6135746997	81852.53743775534
5243.376101086577	511311.02161972586	391274.3396879518	1632254.1943891211	81521.62290855937
5263.014213824729	510758.8649805045	391129.9519312414	1632254.1943891211	80934.25880684305
5282.652326562881	510170.70452079235	391015.5460668708	1629159.648975001	80626.66862295075
5302.290439301033	510064.49405477534	390791.4038261063	1629159.648975001	80571.47484831723
5321.928552039185	509774.18944706314	390685.9119672441	1629159.648975001	80570.64519677054
5341.566664777337	507380.00995639706	390154.27337830694	1619870.033808806	79831.5094452482
5361.204777515489	507032.2523035193	389982.5141336069	1619870.033808806	79594.43647435498
5380.842890253641	506569.74857260566	389652.2009899587	1615046.5613548178	79594.43647435498
5400.481002991793	506078.43314605684	389643.02570907905	1609215.034488493	79414.61617275795
5420.1191157299445	505575.1410514983	388972.02086469525	1609215.034488493	79181.23308103089
5439.757228468096	505125.75668889005	388552.6555622878	1598727.8363019472	79181.23308103089
5459.395341206248	504754.54875677836	388068.5712914622	1598727.8363019472	78775.88517189132
5479.0334539444	504755.07918498956	388021.20357203914	1598727.8363019472	78775.88517189132
5498.671566682552	504610.1778179108	387790.9221166683	1598727.8363019472	78630.74324570067
5518.309679420704	504464.943471682	387733.6482462421	1598727.8363019472	78308.35081237614
5537.947792158856	504249.33744616294	387480.2702231896	1598727.8363019472	77956.78004463034
5557.585904897008	503881.5661660082	387118.849768453	1598727.8363019472	77465.31207660884
5577.22401763516	503406.64666307403	386596.2695650727	1595967.2658656256	77302.05619597227
5596.862130373312	502967.7285228218	386320.04530152597	1589422.6649132213	76414.88031358081
5616.5002431114635	502724.8940739685	386257.2832721569	1579408.1698342299	76204.74343854461
5636.138355849615	502380.61022815964	385776.4441411878	1579408.1698342299	76131.90048263257
5655.776468587767	501914.31068360555	385664.4070768272	1578521.589246475	75897.84999085696
5675.414581325919	501554.45468807156	385258.2429872953	1578521.589246475	73815.0898164178
5695.052694064071	501306.24992223515	385024.61773948447	1578521.589246475	72676.31592715404
5714.690806802223	500675.848914103	384716.6665701838	1576563.8029597725	72589.22456155226
5734.328919540375	500381.87668910384	384360.75572442845	1576563.8029597725	71553.06113545623
5753.967032278527	500320.0176696014	384360.75572442845	1576563.8029597725	71480.85599737075
5773.605145016679	499827.2853035867	384098.6626929589	1575976.8423879526	71419.0101260655
5793.243257754831	499693.2061091939	383866.7410610815	1575976.8423879526	71231.58483328049
5812.881370492983	499221.89802262594	383418.4760019831	1575976.8423879526	70188.38865660563
5832.5194832311345	499269.9699068918	383640.00441168004	1575976.8423879526	69322.59991688044
5852.157595969286	498349.78143708565	383249.598415846	1573703.6547116784	68694.42743146869
5871.795708707438	497857.5019556579	382935.5773111057	1564420.745754227	68256.02057684872
5891.43382144559	497463.2633158738	382734.191701276	1555671.3132832614	68043.31320992499
5911.071934183742	496849.3967614216	382577.73517090344	1546741.2772409937	67747.58497270635
5930.710046921894	496564.72860862926	382541.0972392415	1546612.6323059888	67349.72059683822
5950.348159660046	496317.1433410992	382273.95182932576	1546612.6323059888	67081.34523863623
5969.986272398198	495557.58089414367	382076.4278776865	1541222.8010080163	66720.84156789634
5989.62438513635	495314.45649457094	381699.20076132135	1541222.8010080163	65807.15323533096
6009.262497874502	494777.03798593296	381377.6203135572	1535817.255230534	65629.31430810128
6028.9006106126535	494572.63974506303	381123.6711699922	1535817.255230534	64962.04865823184
6048.538723350805	493927.04161909135	380757.94364885427	1523754.6360649208	64850.19938959315
6068.176836088957	493578.2568954287	380322.8354731982	1523754.6360649208	64303.076050192896
6087.814948827109	493237.88971188816	379987.13887808967	1523754.6360649208	63271.96331950832
6107.453061565261	493260.4333909531	380022.5787017626	1523754.6360649208	63271.96331950832
6127.091174303413	492590.9237943572	379828.11171992606	1520091.2432088344	62638.26203004286
6146.729287041565	492255.5818529145	379652.91383266775	1519765.77361976	62043.11237954083
6166.367399779717	491940.3382032842	379456.619935029	1519765.77361976	61563.91356352956
6186.005512517869	491065.3291499763	379400.49608351494	1507893.6073804146	61523.00674807552
6205.643625256021	490920.5994165159	379248.877490902	1507893.6073804146	61144.42763215795
6225.2817379941725	490733.2276050558	379039.3156353079	1507893.6073804146	60950.47147061902
6244.919850732324	490480.49279896735	378778.6274706522	1507893.6073804146	60466.93100488953
6264.557963470476	490089.43266075506	378372.4085296447	1507893.6073804146	58979.796334106584
6284.196076208628	489172.5661767756	378129.7154010339	1504979.6897763242	58305.14045773449
6303.83418894678	488456.8632251803	377584.455252946	1504391.099569105	56613.64900348039
6323.472301684932	487901.05204470706	377584.455252946	1501737.846523257	56310.144596543716
6343.110414423084	487374.45976263745	377236.22164226824	1501737.846523257	56149.831255976416
6362.748527161236	486913.1913800086	376421.3206273134	1500019.523742443	55827.62586183017
6382.386639899388	486489.88483536994	375905.97813533444	1500019.523742443	55808.47620493078
6402.02475263754	486047.2892820223	375503.48575152055	1500019.523742443	55546.12645026231
6421.662865375692	485503.0160978456	375159.3502451068	1499723.7596409952	55005.89294708328
6441.3009781138435	485322.2849646827	375149.6224888822	1497006.15277387	55005.89294708328
6460.939090851995	485041.74275486206	374841.2388614142	1497006.15277387	54258.80485759254
6480.577203590147	484832.21166729426	374788.8546085263	1497006.15277387	54258.17902788486
6500.215316328299	484463.12540575565	374491.1487949992	1494005.0341632878	54043.90111462779
6519.853429066451	484240.5984020746	374158.48510579485	1494005.0341632878	53913.00616831124
6539.491541804603	483423.3533691454	374090.4975203929	1493518.2950624812	53691.6325772309
6559.129654542755	482757.30224555463	373651.7565410743	1491139.8532245485	53691.6325772309
6578.767767280907	481883.54262107593	373193.6988202638	1486064.7996025796	52874.665536222776
6598.405880019059	481575.5592247183	373008.8378972003	1486064.7996025796	52126.55705691172
6618.043992757211	481279.4298661502	372431.6726932425	1486064.7996025796	52069.69721878687
6637.6821054953625	480147.32335989876	371984.4155708499	1481891.0818763403	51336.248588428876
6657.320218233514	479909.5105797574	371947.77713591483	1481891.0818763403	50834.181403830495
6676.958330971666	479590.906938289	371627.5650909804	1481891.0818763403	50619.15913003701
6696.596443709818	479002.35267400846	371364.01439321745	1481891.0818763403	49884.63063781034
6716.23455644797	478792.7072024578	371299.5852204696	1481891.0818763403	49484.61971454593
6735.872669186122	478430.441672897	371110.8604961389	1479119.1392394353	49181.74840024387
6755.510781924274	478295.8644230119	370967.1796774796	1479119.1392394353	49181.74840024387
6775.148894662426	477648.10731332185	370783.87858458824	1476002.7898122638	48120.608085710825
6794.787007400578	477382.08200944116	370723.25325976097	1476002.7898122638	47662.212945579144
6814.42512013873	477070.8249678783	370440.7490440925	1476002.7898122638	47402.2646935887
6834.063232876882	476824.60504912084	370440.7490440925	1473861.855089127	47299.6012817168
6853.7013456150335	476588.3016833235	370118.4996803508	1473861.855089127	47176.31448892527
6873.339458353185	476289.01155281556	369782.8151490952	1473861.855089127	47176.31448892527
6892.977571091337	476160.8036562355	369622.7974855118	1473861.855089127	46914.665491098516
6912.615683829489	475368.0012725594	369185.98781593086	1471155.94863725	46743.841659477905
6932.253796567641	475119.88368100557	368771.7594260793	1471155.94863725	46477.95971872186
6951.891909305793	474578.5833609977	368258.47910912934	1469243.5050096402	46285.685670786785
6971.530022043945	474435.7789941122	368166.09279350785	1469243.5050096402	46208.47298740915
6991.168134782097	474155.5622758854	368004.9551399938	1469243.5050096402	46118.12580917645
7010.806247520249	473191.4920378734	367425.6028677259	1467983.0576129288	46088.36103010832
7030.444360258401	472130.4078191284	367013.1252145809	1467951.0375675554	45902.992593556
7050.0824729965525	470867.5229586334	366784.0276330765	1463428.8217216816	45676.37844057098
7069.720585734704	470254.0608919918	366386.3213282451	1461071.2942859984	45163.025334848586
7089.358698472856	470027.2029081194	366295.34850371414	1461071.2942859984	45163.025334848586
7108.996811211008	469779.80938905966	366044.04859446344	1461071.2942859984	44722.32124500099
7128.63492394916	469485.8253008696	365944.3446810766	1461071.2942859984	44401.81567986303
7148.273036687312	469067.23263788683	365419.5001204889	1460345.363441383	43411.528994315704
7167.911149425464	468466.1068290341	365206.93218145065	1460345.363441383	43192.20365365296
7187.549262163616	468271.02624953905	365036.9914455023	1460345.363441383	42846.90116647982
7207.187374901768	467889.27146784775	365010.4180753379	1457812.5538246296	42459.28166690979
7226.82548763992	467479.61940898607	364829.0417979542	1457066.3420370321	42331.39332539208
7246.4636003780715	467183.2045891229	364703.60909238603	1457066.3420370321	41634.865210729375
7266.101713116223	466752.28537181043	364435.2862459468	1457066.3420370321	41192.71401850612
7285.739825854375	466575.6450730397	364205.4531818323	1457066.3420370321	41169.44612460947
7305.377938592527	466426.1679246431	364168.99282823736	1457066.3420370321	41071.87897623351
7325.016051330679	466040.49518231576	363793.7898108464	1457066.3420370321	40776.54806364043
7344.654164068831	465724.5318924968	363619.882420867	1457066.3420370321	39976.7440164182
7364.292276806983	465059.77282776474	363526.1169403171	1453127.7946473404	39057.24083747559
7383.930389545135	464563.7761851175	363149.97087416257	1448993.3664844458	37845.70181378774
7403.568502283287	463960.6188266766	362769.7440083709	1444905.1619765738	37429.00427071925
7423.206615021439	463682.6455213518	362534.2798211785	1444905.1619765738	37365.247414114536
7442.844727759591	463373.14207501453	362239.33868267306	1444905.1619765738	37365.247414114536
7462.4828404977425	462801.69431962987	362106.8238071809	1443031.5747594794	37099.96406870511
7482.120953235894	462602.6563000906	361852.99744922	1443031.5747594794	36607.627613932855
7501.759065974046	462214.3635629114	361787.5473329876	1442495.58196559	36576.952139948975
7521.397178712198	461600.9339975673	361119.3927303648	1441819.2686172295	36457.71973807072
7541.03529145035	460707.58109236497	360674.89416437276	1440270.9246175783	35971.654705985835
7560.673404188502	460180.36217450356	360310.9668661343	1440270.9246175783	35130.626578320436
7580.311516926654	459728.25454038975	359875.83229940897	1440270.9246175783	34732.69485602832
7599.949629664806	459488.6432782114	359845.4213785549	1440270.9246175783	34609.185623165795
7619.587742402958	458617.6872832517	359571.1358530603	1439874.031448645	34225.8973138108
7639.22585514111	458078.20352207235	359406.06075879734	1436115.6437285834	33849.07092885992
7658.8639678792615	457769.53021480935	359165.9165292378	1436115.6437285834	33638.69136081994
7678.502080617413	457437.5223749103	358789.87218417815	1436115.6437285834	33523.904969999305
7698.140193355565	457107.36913294997	358616.05330527347	1429516.143035399	33035.440438031736
7717.778306093717	456621.3576949682	357876.4263070473	1429516.143035399	33035.440438031736
7737.416418831869	456411.5015351263	357632.3910928029	1429516.143035399	32889.66031150049
7757.054531570021	456101.12793295056	357443.7870014267	1429516.143035399	32504.902221219887
7776.692644308173	455892.60230728216	357236.7500443407	1429516.143035399	32393.34445225032
7796.330757046325	455649.2225732294	357111.1775762037	1429516.143035399	32114.818482311402
7815.968869784477	454896.35343314137	356347.78023324924	1428266.5681741994	31836.135420764487
7835.606982522629	453666.7634636867	356165.3696681645	1425518.9448960433	31665.841753753954
7855.2450952607805	453273.62428119296	355833.32443117246	1425518.9448960433	31220.755670585222
7874.883207998932	452898.648167316	355254.78937572305	1425518.9448960433	30700.328582501617
7894.521320737084	451905.243522603	355026.8398176194	1423985.8234799716	30008.261155600452
7914.159433475236	451467.1416212627	354315.0004913058	1421001.1059469082	30001.0098405663
7933.797546213388	451243.38334099605	354047.05454828934	1423985.8234799716	29911.62342943528
7953.43565895154	450619.1755456472	353841.55387851206	1421001.1059469082	29688.0673927433
7973.073771689692	450372.78918424493	353710.08051470894	1421001.1059469082	29147.105589688545
7992.711884427844	449527.66399462766	353316.5657368519	1415168.0644626492	29007.756551783765
8012.349997165996	449358.46306379733	353308.56135091063	1415168.0644626492	28681.20715204363
8031.988109904148	449160.9196095826	353212.20217489055	1415168.0644626492	28585.999837522573
8051.6262226423	448910.8425838567	353152.89727214817	1415168.0644626492	28471.173127842627
8071.2643353804515	448348.44136367005	352928.55941084604	1411028.3491554132	28445.070883973247
8090.902448118603	447971.9359455312	352744.0069255545	1411028.3491554132	28053.384986338817
8110.540560856755	447352.7768944547	352598.10044731403	1407520.7891608307	27610.877487094927
8130.178673594907	447067.47426008916	352558.4352816004	1407520.7891608307	27454.96865652788
8149.816786333059	446130.17852366675	351979.5447939598	1403962.8719449139	26735.00489653925
8169.454899071211	445873.08397698106	351913.5978941775	1403962.8719449139	26708.55199422242
8189.093011809363	445293.7922736189	351582.4294977121	1399675.1474726174	27063.694637827277
8208.731124547516	445031.39378846873	351484.1797745297	1393367.5815267165	26708.55199422242
8228.369237285668	444698.6503087954	351060.1141283374	1393367.5815267165	26463.76473341628
8248.00735002382	444648.1231004073	351060.1141283374	1393367.5815267165	26216.160300766784
8267.645462761971	443399.93785641127	350386.71333078283	1382848.644222339	26041.292321259956
8287.283575500123	443099.63322975585	350125.9908950645	1382848.644222339	25814.78558923433
8306.921688238275	442788.26946727425	350070.5192243489	1382848.644222339	25697.786409870983
8326.559800976427	442566.2377851883	349960.96369517903	1382848.644222339	25455.998602541622
8346.197913714579	441992.7996041919	349851.5880197512	1382555.321021105	25306.350030852904
8365.836026452731	441447.8670320627	349607.18144662335	1379085.2365776899	25180.926515358147
8385.474139190883	441161.25145785	349275.4217474485	1379085.2365776899	25098.688171452868
8405.112251929035	440761.6888616081	348375.6358867552	1379085.2365776899	24805.45711533173
8424.750364667187	440365.6380536321	347908.9772013688	1379085.2365776899	24682.588443513392
8444.388477405339	439955.6881031407	347737.9971001322	1372237.3629648224	24705.475707780042
8464.02659014349	439366.2419066557	347232.13205138664	1372237.3629648224	24218.058941438478
8483.664702881642	438763.77607551264	346987.76121758245	1371487.2802859808	24024.980326618555
8503.302815619794	438581.1706609095	346966.63536771364	1371487.2802859808	24150.234313517263
8522.940928357946	437822.5035558223	346738.8798696084	1370374.7780133353	24150.234313517263
8542.579041096098	437592.12741647847	346606.52119969466	1370374.7780133353	24024.980326618555
8562.21715383425	437106.32121716	346446.8030352193	1369074.4655188594	23749.796853595963
8581.855266572402	436528.41619895893	346224.39904373157	1359632.3207867441	23441.95489587218
8601.493379310554	436336.5223145577	346200.4336634992	1359632.3207867441	22998.288956166853
8621.131492048706	435950.3683221966	346100.58782867424	1359632.3207867441	22842.233689191715
8640.769604786858	435246.20657475997	345778.2184681936	1356020.3475314323	22807.345862102637
8660.40771752501	434329.2296707909	344693.8676421653	1355957.228263011	22527.06499671597
8680.045830263161	433817.74513543135	344401.5510540299	1350980.7606639327	22522.901387090827
8699.683943001313	433488.2265873556	344209.44560059434	1350980.7606639327	22423.075749796662
8719.322055739465	433401.18808144605	344162.00606202916	1350980.7606639327	22021.15156353147
8738.960168477617	433039.1620007945	343687.4105742056	1350980.7606639327	21749.83074578233
8758.598281215769	432881.9617459849	343653.18918262364	1350980.7606639327	21464.883876250136
8778.236393953921	432353.3077443402	343049.2676991959	1350980.7606639327	21389.507698583486
8797.874506692073	432025.9280484795	342913.65403052483	1347671.0632248365	21074.19168301722
8817.512619430225	431850.9017969313	342709.41441033623	1347671.0632248365	20822.9835402065
8837.150732168377	431074.55513380555	342114.6120458325	1342500.234950577	20482.170747477066
8856.788844906529	430743.0637193785	341665.29346920276	1340572.6641334244	20247.62652604575
8876.42695764468	430433.2080315456	341327.5700460469	1339822.8579867044	20080.536489659316
8896.065070382832	430073.0111598552	341226.23684338614	1336953.1917069505	19924.809815662833
8915.703183120984	429800.42812729126	341087.07306478824	1336953.1917069505	19924.809815662833
8935.341295859136	429653.23540607304	340977.4267812509	1336953.1917069505	19924.809815662833
8954.979408597288	429002.6268652565	340869.3862681731	1336401.2538507238	19924.809815662833
8974.61752133544	428638.5604186767	340543.94389783003	1336063.8331258465	19819.604079674602
8994.255634073592	428426.3596630484	340456.6484622985	1336063.8331258465	19412.484627903017
9013.893746811744	426554.99257209693	340122.6558989791	1328127.1103183916	19517.727660063472
9033.531859549896	426289.9215509239	340112.99517121876	1328127.1103183916	19306.514949978588
9053.169972288048	425888.8562761037	339970.61910026247	1328127.1103183916	19306.514949978588
9072.8080850262	425708.92805418145	339771.9915312742	1328127.1103183916	19226.046673758163
9092.446197764351	425228.0151647083	339487.7498081862	1328127.1103183916	19054.828129400885
9112.084310502503	424794.9708258728	339156.1852406754	1328127.1103183916	18954.390983184327
9131.722423240655	424111.4149958978	338975.6433235525	1325167.0701067473	18894.173163178548
9151.360535978807	423642.789112193	338560.9733443466	1325167.0701067473	18894.173163178548
9170.998648716959	423272.737931098	338209.15182681754	1325167.0701067473	18728.094381706873
9190.63676145511	422812.459058785	337801.7456173752	1325167.0701067473	18798.235771058033
9210.274874193263	422087.05203767086	337155.5976344826	1321862.7068685587	18546.008251959553
9229.912986931415	421612.6114458785	336866.99666033726	1321673.7226642405	18521.618656383154
9249.551099669567	421381.85126406583	336759.9243408412	1321673.7226642405	18521.618656383154
9269.189212407719	420798.8575424438	336026.9296668928	1320977.3357799735	18211.963454217886
9288.82732514587	420029.38375437976	335569.28492275206	1308254.194959851	18012.93832050576
9308.465437884022	419892.7690879681	335331.6042117334	1308254.194959851	18006.49839679843
9328.103550622174	419533.22760914697	335171.05329405743	1308020.2851878412	17808.997152182324
9347.741663360326	419177.28855279024	334986.300207005	1308020.2851878412	17762.815085965947
9367.379776098478	418477.06021367805	334549.8006141283	1307134.7786934348	17440.438263131127
9387.01788883663	418228.03115175606	334431.0729804898	1302673.1474580313	17377.917445300052
9406.656001574782	418053.52348547254	334284.54685722763	1302673.1474580313	17206.293294733066
9426.294114312934	417675.6812810556	334097.09740768844	1302673.1474580313	17184.140050765895
9445.932227051086	417126.50649505114	333601.84413250175	1302673.1474580313	16918.798931752088
9465.570339789238	416604.90715758567	333130.0174124729	1293831.9840100838	16834.197260553483
9485.20845252739	416286.4856601623	332933.6076780517	1292494.7642109927	16772.812398218288
9504.846565265541	415991.0439312804	332734.8069935804	1292494.7642109927	16679.692380527646
9524.484678003693	415397.6953583016	332281.63645103725	1289770.2972965064	16644.54268180336
9544.122790741845	414909.1280248895	331841.28524551	1289770.2972965064	16603.6731562562
9563.760903479997	414456.07438612764	331764.0986938689	1289690.4270301051	16535.478255298793
9583.399016218149	413662.84264595725	331291.9451329338	1288477.6190825596	16139.412333171205
9603.0371289563	413365.5691422961	331056.85809848725	1288477.6190825596	16027.465527575596
9622.675241694453	412901.9383142048	330874.0237021547	1286939.0632500423	15807.432492433782
9642.313354432605	412313.3942750255	330263.94252502365	1281636.099183405	15627.84177761217
9661.951467170757	411872.3186025964	329731.20723568596	1281636.099183405	15627.84177761217
9681.589579908908	410921.4596551967	329389.589553454	1281489.4107978249	15431.877843910857
9701.22769264706	410570.8555461986	328996.15368767455	1278287.9917373243	15265.029890664451
9720.865805385212	409944.79498901847	328298.7181433765	1278287.9917373243	15081.220834627922
9740.503918123364	409754.8049329324	328169.6083160056	1278287.9917373243	14986.061441045897
9760.142030861516	409338.42203369085	327869.6562085839	1278287.9917373243	14889.893655594808
9779.780143599668	409005.6829929521	327417.9388045433	1281489.4107978249	14861.741388927465
9799.41825633782	408753.84122141544	326789.7470379982	1281489.4107978249	14770.536376088274
