# Supplementary material for: mtDNAcombine: tools to combine sequences from multiple studies
Source: BMC Bioinformatics. 2021 Mar 9;22:115. doi: 10.1186/s12859-021-04048-0 (PMC7945669; doi:10.1186/s12859-021-04048-0)
Supplement: Supplementary file 2 — Additional file 2. Input files needed to recreate the plots in this paper: Tracer output files for three species. [file 12859_2021_4048_MOESM2_ESM.zip › ESM1/Tracer_Carpodacus_erythrinus]

	Bayesian Skyline: BSP_Carpodacus_erythrinus_15crop.txt
Time	Mean	Median	Upper	Lower
0.0	1.3089645361850487E7	1.1664635902401889E7	2.845711149396048E7	6432523.176703086
248.29466238145199	1.3095090319597991E7	1.1672988589362694E7	2.845711149396048E7	6447513.327755916
496.58932476290397	1.308588564744376E7	1.1670081904211331E7	2.837427173056622E7	6447516.843685594
744.883987144356	1.3084769139299927E7	1.1665138121269027E7	2.837427173056622E7	6481544.965595051
993.1786495258079	1.308442772446123E7	1.1669964325337118E7	2.8286799511145208E7	6504896.656175482
1241.4733119072598	1.3091217002227152E7	1.1674879769993084E7	2.8286799511145208E7	6530678.699139367
1489.7679742887117	1.3090766541420344E7	1.1674879769993084E7	2.8286799511145208E7	6530678.699139367
1738.0626366701636	1.3090595765062327E7	1.1675342192807732E7	2.8173287684074428E7	6552541.618657667
1986.3572990516154	1.3077845712445531E7	1.1675342192807732E7	2.81553746140403E7	6568120.564692825
2234.6519614330673	1.308101162013686E7	1.1675342192807732E7	2.81553746140403E7	6574595.991506977
2482.946623814519	1.3084213155727973E7	1.1675942177143903E7	2.81553746140403E7	6578466.737062278
2731.241286195971	1.3086935997436631E7	1.167648533530727E7	2.81553746140403E7	6581566.113203236
2979.535948577423	1.3090896976543969E7	1.1678053887965707E7	2.81553746140403E7	6586753.056283472
3227.830610958875	1.309071744943704E7	1.1678053887965707E7	2.8122023828395236E7	6599995.408069573
3476.1252733403267	1.3092992241826227E7	1.167868340840827E7	2.8122023828395236E7	6606654.439821126
3724.4199357217785	1.3097554997649161E7	1.1681364968657685E7	2.8122023828395236E7	6616979.204718728
3972.7145981032304	1.3095582110508647E7	1.1681364968657685E7	2.8037339350444395E7	6618912.507855524
4221.009260484682	1.309088661613873E7	1.1681651703413159E7	2.7962828326020185E7	6616979.204718728
4469.303922866135	1.308920255632023E7	1.1681364968657685E7	2.7962828326020185E7	6627816.62403086
4717.598585247587	1.308168087236788E7	1.167880782393168E7	2.791872678087691E7	6632446.272675371
4965.893247629039	1.3075295576672096E7	1.167868340840827E7	2.7913148302178185E7	6632446.272675371
5214.187910010492	1.3071214952950047E7	1.1678053887965707E7	2.787585973360182E7	6638225.654079872
5462.482572391944	1.3069310501673097E7	1.1678053887965707E7	2.7838463818632312E7	6638225.654079872
5710.777234773396	1.305305313483228E7	1.1676196862300424E7	2.773250899795923E7	6643709.169252559
5959.071897154849	1.3052027707494855E7	1.1675739013722742E7	2.773250899795923E7	6643709.169252559
6207.366559536301	1.3048717103709903E7	1.1672988589362694E7	2.773250899795923E7	6643709.169252559
6455.661221917753	1.3043066361038303E7	1.1670081904211331E7	2.7714634256007444E7	6648112.337167741
6703.9558842992055	1.3031689527998284E7	1.1672988589362694E7	2.7710945775118962E7	6643709.169252559
6952.250546680658	1.301846370071287E7	1.1669964325337118E7	2.7657881698889747E7	6648112.337167741
7200.54520906211	1.3014908382436112E7	1.1672988589362694E7	2.761358229033396E7	6659847.987470035
7448.8398714435625	1.3012794056618452E7	1.1669964325337118E7	2.761725569811349E7	6656763.966033541
7697.134533825015	1.3005673537643272E7	1.1667521437548479E7	2.761358229033396E7	6656763.966033541
7945.429196206467	1.298865973543965E7	1.1664391265845008E7	2.758861904483461E7	6659974.230649272
8193.723858587919	1.2985105364972439E7	1.1663465623377217E7	2.7549803830417182E7	6659974.230649272
8442.01852096937	1.2982116359096488E7	1.1662390421718925E7	2.7549803830417182E7	6661372.437595337
8690.313183350821	1.2980615422664167E7	1.1661408247372273E7	2.7549803830417182E7	6661372.437595337
8938.607845732273	1.2967614923052704E7	1.1651306944745906E7	2.7510993069175757E7	6659847.987470035
9186.902508113724	1.296207728508502E7	1.1645441235147536E7	2.749296986923972E7	6656763.966033541
9435.197170495176	1.2957973201573828E7	1.1640513521840578E7	2.749293477708252E7	6648112.337167741
9683.491832876627	1.2958515481827497E7	1.1645357588555109E7	2.749293477708252E7	6643709.169252559
9931.786495258079	1.2952672538598012E7	1.1633418190057773E7	2.748772761086967E7	6638225.654079872
10180.08115763953	1.2950734666373836E7	1.163244800272318E7	2.748772761086967E7	6638225.654079872
10428.375820020981	1.2943378761343127E7	1.1626684116581297E7	2.747078934349231E7	6630094.155406804
10676.670482402433	1.293003616604697E7	1.1624484159932751E7	2.7377184602687046E7	6624401.042170791
10924.965144783884	1.2926280160637788E7	1.162375176544426E7	2.7377184602687046E7	6613755.321080585
11173.259807165336	1.2921821614633337E7	1.162375176544426E7	2.7374199264602426E7	6616979.204718728
11421.554469546787	1.2919114247574486E7	1.1619315833188701E7	2.7374199264602426E7	6613755.321080585
11669.849131928238	1.2914141607830081E7	1.1616817329596309E7	2.733408815735006E7	6609614.5609777495
11918.14379430969	1.291164828068008E7	1.1616817329596309E7	2.733408815735006E7	6609614.5609777495
12166.438456691141	1.2899868517921017E7	1.1613669190467477E7	2.7325090303749885E7	6606654.439821126
12414.733119072593	1.2891246193113495E7	1.160198595368699E7	2.7275785657064285E7	6604672.788483641
12663.027781454044	1.2890794620012574E7	1.160198595368699E7	2.7275785657064285E7	6599995.408069573
12911.322443835496	1.2879896898466114E7	1.1597824335290093E7	2.7214360955442645E7	6589147.7476779865
13159.617106216947	1.2873432268491076E7	1.1588439218022814E7	2.7157467797994897E7	6589147.7476779865
13407.911768598398	1.2866657772113789E7	1.158439413057753E7	2.7151453128774595E7	6589147.7476779865
13656.20643097985	1.2854073079886524E7	1.1577552167942949E7	2.7145900827576227E7	6584833.227734008
13904.501093361301	1.2828065193967085E7	1.1567148879112624E7	2.6985283235625423E7	6583438.51222198
14152.795755742753	1.2821023685707247E7	1.156251799551867E7	2.6985283235625423E7	6574595.991506977
14401.090418124204	1.2798060511023821E7	1.1558851489064049E7	2.6940072658009935E7	6568120.564692825
14649.385080505655	1.2792879128187422E7	1.155694189046074E7	2.6940072658009935E7	6552541.618657667
14897.679742887107	1.2780088365750823E7	1.1550699329491561E7	2.686738756370194E7	6529091.7681672
15145.974405268558	1.2766277940516021E7	1.1543296923172988E7	2.6831369378170893E7	6520831.29224297
15394.26906765001	1.2759765408940122E7	1.1540719160162678E7	2.672422114577677E7	6520831.29224297
15642.563730031461	1.2730837437102335E7	1.1538382734121148E7	2.653815822484225E7	6504896.656175482
15890.858392412913	1.2720971778307356E7	1.153732229003278E7	2.6494458388415888E7	6491663.170297983
16139.153054794364	1.2719037485775895E7	1.1536904452986844E7	2.6494458388415888E7	6483463.260731418
16387.447717175815	1.2712991152538886E7	1.1530746463164372E7	2.6469789721250255E7	6479543.356942432
16635.74237955727	1.2712412518075619E7	1.1527473013270516E7	2.6494458388415888E7	6472277.263433185
16884.03704193872	1.2705808562647654E7	1.1522223674073765E7	2.6494458388415888E7	6452174.578037272
17132.331704320175	1.2696954170356033E7	1.1520203820179658E7	2.6469789721250255E7	6442207.735875243
17380.62636670163	1.2687895117797777E7	1.1517499604829818E7	2.637723941386356E7	6434859.300804252
17628.92102908308	1.2673600691985158E7	1.1513700407158013E7	2.6310084960025582E7	6421558.48261183
17877.215691464535	1.2666909238639822E7	1.1510728868317604E7	2.6310084960025582E7	6419584.341127484
18125.510353845988	1.2647897027517052E7	1.1504484652364315E7	2.6265063939321443E7	6402571.359172909
18373.80501622744	1.2637167971558247E7	1.1498877374516651E7	2.6108193305651296E7	6397574.310296466
18622.099678608894	1.2631808554995958E7	1.1490980909912603E7	2.6070314263327204E7	6396049.75979707
18870.394340990348	1.262444016703471E7	1.1484994298807757E7	2.595029385634456E7	6378390.438902267
19118.6890033718	1.2604423137612108E7	1.1481406303286275E7	2.5877352407737017E7	6355990.234734713
19366.983665753254	1.2591495078672713E7	1.1477290294697706E7	2.5858980224600073E7	6334505.473135792
19615.278328134707	1.2581724736072153E7	1.1473940018643584E7	2.580851342156006E7	6319518.746157704
19863.57299051616	1.2562208079503473E7	1.1458900916706499E7	2.5752145175561577E7	6288696.943588716
20111.867652897614	1.2558580622449944E7	1.1457470528089315E7	2.5503583811559528E7	6284946.004650233
20360.162315279067	1.2553353565404603E7	1.1441078365581073E7	2.5503583811559528E7	6269484.729604784
20608.45697766052	1.2542746778084066E7	1.1434800027195493E7	2.549416152761424E7	6240935.569232571
20856.751640041974	1.2537104830859343E7	1.1432330586409027E7	2.549416152761424E7	6228445.179253119
21105.046302423427	1.2532397721337387E7	1.1427608692094954E7	2.549416152761424E7	6202454.032285015
21353.34096480488	1.2526445436926683E7	1.142603050511572E7	2.5492140434149146E7	6182021.7224755045
21601.635627186333	1.2515810778133681E7	1.1417707987220151E7	2.5448089769203003E7	6175199.988268342
21849.930289567787	1.250757236052208E7	1.1411014568561612E7	2.5414259025150534E7	6161894.645570147
22098.22495194924	1.2499914377502093E7	1.1404145733929256E7	2.5414259025150534E7	6144321.490945745
22346.519614330693	1.2481559511937566E7	1.1398525362782419E7	2.527720793511898E7	6111259.955186255
22594.814276712146	1.247824689737537E7	1.1396100710194627E7	2.527720793511898E7	6084387.885323429
22843.1089390936	1.2468044827903891E7	1.1387285749669077E7	2.526298308489492E7	6064246.489096144
23091.403601475053	1.2451137213085294E7	1.1378834428442102E7	2.5057056210633535E7	6014567.748346272
23339.698263856506	1.2437687878471142E7	1.1371389905830152E7	2.5021271363726832E7	5933491.176613987
23587.99292623796	1.2423497879647018E7	1.1360832248783683E7	2.500758469287091E7	5878565.564763447
23836.287588619412	1.241470335577321E7	1.1356739684618425E7	2.5003482740417764E7	5867253.493743235
24084.582251000866	1.2405805800035052E7	1.1353076614453623E7	2.5000171114024587E7	5850116.806270122
24332.87691338232	1.2398542804884937E7	1.1348817522168709E7	2.5000171114024587E7	5820838.24952523
24581.171575763772	1.238676633857618E7	1.1335434897350257E7	2.498577950954858E7	5815378.193250772
24829.466238145225	1.237117766785987E7	1.1329278102995133E7	2.498577950954858E7	5704560.716957691
25077.76090052668	1.234933685642452E7	1.1304955866456782E7	2.498577950954858E7	5642148.327022384
25326.055562908132	1.2337980303199025E7	1.1295178509770608E7	2.498577950954858E7	5588234.313980825
25574.350225289585	1.2333854017567836E7	1.1290391484192846E7	2.498577950954858E7	5564270.746033069
25822.64488767104	1.2321041149542252E7	1.1280882862565007E7	2.4916422310645673E7	5541852.685683038
26070.93955005249	1.229982376716603E7	1.1263336228524912E7	2.4858838362861443E7	5451424.7019348685
26319.234212433945	1.2276434306705855E7	1.1239927707495641E7	2.4632673280203678E7	5394185.545106776
26567.528874815398	1.2268459246061232E7	1.1237844708120082E7	2.4632673280203678E7	5377060.205776692
26815.82353719685	1.2253200633610956E7	1.1235673891349465E7	2.459375353462732E7	5315633.2908035675
27064.118199578304	1.2243298642515024E7	1.1233131922877386E7	2.459333546171043E7	5260452.799201289
27312.412861959758	1.2224096461727565E7	1.122587496617785E7	2.4568042369915433E7	5177428.261196578
27560.70752434121	1.2205511403789224E7	1.1215643135262957E7	2.445304002254951E7	5068938.387688784
27809.002186722664	1.2182337385000812E7	1.1207708466244608E7	2.442156187740374E7	4995649.052075356
28057.296849104117	1.216504947560866E7	1.119462985468049E7	2.440318556169792E7	4929561.660042961
28305.59151148557	1.214678794758733E7	1.1186292143921519E7	2.436489671347851E7	4801639.669737359
28553.886173867024	1.212672234298549E7	1.1179059710782694E7	2.4347774988139156E7	4773181.037265849
28802.180836248477	1.2109793522943055E7	1.1172181449464716E7	2.4314934112903554E7	4652608.492783271
29050.47549862993	1.2095620348868825E7	1.11623838282298E7	2.4314934112903554E7	4547702.430376395
29298.770161011384	1.2081286884211844E7	1.1151949114869658E7	2.429906417471894E7	4444911.755992902
29547.064823392837	1.2065232439865544E7	1.1142844070211455E7	2.429906417471894E7	4364763.961167271
29795.35948577429	1.203467329697135E7	1.112552028349012E7	2.416900403294689E7	4218692.764947791
30043.654148155743	1.2014736029127652E7	1.1114205601823213E7	2.4142351626452222E7	4121341.6451905696
30291.948810537197	1.1985475950412033E7	1.1096466904783014E7	2.409132545016438E7	4017593.773721158
30540.24347291865	1.1971643974789359E7	1.1089993158787765E7	2.409037532923065E7	3985157.362913127
30788.538135300103	1.1951945539408935E7	1.108099167796772E7	2.4070244864190727E7	3904268.324406748
31036.832797681556	1.1923911952392858E7	1.1060784021310393E7	2.396676246255774E7	3821412.3755031177
31285.12746006301	1.1896472516364092E7	1.1050821967224909E7	2.389209398985594E7	3708267.9549567155
31533.422122444463	1.186997406880689E7	1.1035024313867262E7	2.384903879409617E7	3589690.1757473173
31781.716784825916	1.1845852040980006E7	1.1019800197741903E7	2.3820171234279223E7	3510080.292882312
32030.01144720737	1.182701800927916E7	1.1003731749746887E7	2.381812644824196E7	3475156.2628264776
32278.306109588822	1.1806813845980005E7	1.0997241791470198E7	2.3764470702216994E7	3401323.469712813
32526.600771970276	1.1773956319262777E7	1.0973138793440893E7	2.3740724842944935E7	3263104.3222832857
32774.895434351725	1.1740316501220947E7	1.0955737190799704E7	2.3665946842481196E7	3196038.769547338
33023.190096733175	1.1714903152200997E7	1.0949899152764844E7	2.3578116644592714E7	3110791.286341363
33271.484759114624	1.1681240252811806E7	1.093037084865948E7	2.3556859352518164E7	3042119.7325152988
33519.779421496074	1.1660288079222878E7	1.0924284978106981E7	2.3545297130809233E7	2972619.6277000895
33768.074083877524	1.1636894576575367E7	1.0914873427803107E7	2.3481765559450325E7	2942924.220948326
34016.36874625897	1.1593726000860985E7	1.0895422968069771E7	2.3379794454232447E7	2777567.634926887
34264.66340864042	1.15618555351762E7	1.0874353816791931E7	2.3345172606126934E7	2705917.0692431494
34512.95807102187	1.1527103834927758E7	1.0854730294256486E7	2.33057992502637E7	2648889.2375194863
34761.25273340332	1.1476734281449966E7	1.0822930978833707E7	2.3285987919799566E7	2471359.1853937507
35009.54739578477	1.1434219375244746E7	1.080164318295518E7	2.3214863339799874E7	2312408.5055335774
35257.84205816622	1.1394493455772605E7	1.0780335155282762E7	2.3133262663749956E7	2234053.377574936
35506.13672054767	1.136149246602906E7	1.0771656462915506E7	2.3119547562794995E7	2188871.597782321
35754.43138292912	1.1323262621324673E7	1.0755581280397676E7	2.3081519345184315E7	2118580.3975719004
36002.72604531057	1.1277114843386607E7	1.0730480567162136E7	2.306097498139536E7	2009216.4157657863
36251.02070769202	1.1226026852706645E7	1.0704901449223071E7	2.297306776818199E7	1795377.3972201557
36499.31537007347	1.11885139410446E7	1.0681537336045496E7	2.2969662796528526E7	1711993.8493307151
36747.61003245492	1.11498348506107E7	1.0668278902830664E7	2.2829207381987523E7	1645469.5319711484
36995.90469483637	1.1083458919363104E7	1.0648254593835192E7	2.2612702288556173E7	1446340.0843357923
37244.19935721782	1.1033113659023425E7	1.0623485787299098E7	2.2565124923433907E7	1370224.991115693
37492.49401959927	1.098988285760534E7	1.060251901610365E7	2.255683276493592E7	1303813.1973295761
37740.78868198072	1.0936904148192292E7	1.0576059320028244E7	2.2546998848917775E7	1236793.2018069562
37989.08334436217	1.0876134370041814E7	1.0534196141299564E7	2.2495174440840907E7	1132302.1597925709
38237.37800674362	1.0811423830151482E7	1.0502341691906312E7	2.2495174440840907E7	1004971.4133542301
38485.672669125066	1.075320824007886E7	1.0466855086389372E7	2.2392252646791134E7	955889.3848440112
38733.967331506516	1.0698879526908973E7	1.0434351718261724E7	2.2329284380101904E7	864011.7892375462
38982.261993887965	1.0650997343108773E7	1.0406967239366228E7	2.2307003417864677E7	811814.3090416604
39230.556656269415	1.057978184157529E7	1.0366808586007947E7	2.223399884765269E7	747262.6063872668
39478.851318650864	1.051019828114713E7	1.0327107280112686E7	2.2230963445084244E7	687075.6264159002
39727.145981032314	1.0441806958959635E7	1.0289707007084224E7	2.2190044457984943E7	597034.6093668866
39975.44064341376	1.0362496283648612E7	1.0250918871959621E7	2.2082758457782153E7	529127.0619309251
40223.73530579521	1.0288392032534238E7	1.021442088668415E7	2.199327190137197E7	455778.6792740779
40472.02996817666	1.0208013874922462E7	1.0155350676713288E7	2.193131327182305E7	420647.6352884546
40720.32463055811	1.0123611321553182E7	1.0110578605268294E7	2.1824507245570585E7	365466.2524107392
40968.61929293956	1.0013382223237228E7	1.0060158630810753E7	2.170247352899138E7	335540.4331250489
41216.91395532101	9924118.431458553	1.0001619670208469E7	2.1611608788677767E7	304095.8178198304
41465.20861770246	9832947.73284671	9950801.442407316	2.152148876052785E7	287803.19986151205
41713.50328008391	9726809.250140242	9865779.022257412	2.1472567253513504E7	258870.9528590161
41961.79794246536	9648374.537128067	9829432.451163486	2.1428183932476953E7	249327.65245540778
42210.09260484681	9558955.368189849	9762331.144947995	2.1389978635848336E7	235005.5982256899
42458.38726722826	9447538.839213824	9682237.982515467	2.1304569596685395E7	219000.36033922527
42706.68192960971	9333906.441075362	9604880.271948844	2.1207207895726122E7	207452.57034260267
42954.97659199116	9193792.654235981	9515472.414502893	2.1083317277385324E7	198148.1527056355
43203.27125437261	9086212.27507709	9440753.769257803	2.0944706000116866E7	193430.71676285443
43451.56591675406	8973640.389119972	9351278.402127583	2.081552702791262E7	189251.12958842894
43699.86057913551	8840017.556314051	9262802.997742517	2.0671654198844943E7	180265.98307945914
43948.15524151696	8722929.098578092	9188905.470553746	2.056068863990358E7	170575.60682598565
44196.44990389841	8597075.251736484	9099349.477139143	2.04987403825992E7	165089.9039343887
44444.74456627986	8475094.283664541	8986448.654612595	2.043361780526111E7	157100.38840726597
44693.039228661306	8327739.049109907	8867894.285633521	2.0392572064238124E7	149784.24155952275
44941.333891042756	8201830.278201506	8787686.381599726	2.02674222112019E7	144872.78524876334
45189.628553424205	8060580.644105407	8667534.651207523	2.0090703355810206E7	138448.80777670274
45437.923215805655	7925856.746928358	8533446.880967468	2.00156517977407E7	134619.92066625043
45686.217878187104	7778397.871619871	8397951.863424724	1.995887414506188E7	131585.109176994
45934.512540568554	7652167.554163575	8285976.5128242895	1.991211454026674E7	129301.46164674472
46182.80720295	7498419.445713403	8123287.1864320235	1.971827738286473E7	128240.60384257574
46431.10186533145	7347779.816099584	7940411.091174382	1.962177620521569E7	124547.21630474209
46679.3965277129	7175663.620456884	7687371.537437149	1.9551064317045696E7	121199.50743036716
46927.69119009435	7032634.944130897	7397827.358863073	1.937730157051052E7	119089.04936399954
47175.9858524758	6911033.120809279	7235710.084393096	1.9292581925475705E7	116574.9123136294
47424.28051485725	6763028.831439385	6912020.625679442	1.923160334825473E7	113231.07884919153
47672.5751772387	6637924.857313119	6530678.699139367	1.917599626129579E7	111434.37346392087
47920.86983962015	6477733.725521764	6113426.703019737	1.8960668101096973E7	107627.01086045257
48169.1645020016	6321537.608925438	5507288.021920785	1.8862749058371488E7	106658.63684380002
48417.45916438305	6173552.207623268	4925705.79176119	1.8654598008055095E7	105100.65403640087
48665.7538267645	6033375.4328856245	4308946.478301976	1.8607838441040937E7	103842.03823880662
48914.04848914595	5877532.837249063	3774735.683586429	1.8501483164840147E7	102551.17881404069
49162.3431515274	5707782.492845561	3177575.1784498915	1.8297117226117305E7	100173.26492928636
49410.63781390885	5556357.531715247	2841404.2488061693	1.8108909633943312E7	99414.69706211626
49658.9324762903	5407958.462625338	2471359.1853937507	1.8058848244585127E7	98064.71842161941
49907.22713867175	5252730.5629850635	2097413.18250815	1.7953480522528253E7	97104.67642790895
50155.5218010532	5105944.413722193	1822599.2242392306	1.7854112345595997E7	95481.6595968771
50403.81646343465	4958579.56157653	1596643.4168675493	1.774325861625916E7	93770.79839766296
50652.111125816096	4812567.130864922	1336539.3921327177	1.7729630372826204E7	93399.50489367255
50900.405788197546	4653077.587462289	1169037.0496658802	1.7592044984766196E7	92764.84307034328
51148.700450578996	4476856.474864174	986156.1460891637	1.7249766309688598E7	92164.88167666964
51396.995112960445	4357601.999763241	876638.3612263269	1.7221396593263462E7	90838.32886680373
51645.289775341895	4211426.26315772	769806.2533001489	1.713252581585816E7	89083.58449578658
51893.584437723344	4088238.044193039	670480.1388752186	1.7046720419720415E7	88178.2364817602
52141.879100104794	3958401.343688363	576694.6166282238	1.6985321343108624E7	87136.79088705707
52390.17376248624	3838846.894480625	516605.1259728003	1.682582748659694E7	86175.88567824096
52638.46842486769	3703321.1583594885	449334.716251039	1.6601256113000607E7	84851.74412237146
52886.76308724914	3586752.946074486	408992.0599710982	1.6489225241336847E7	83705.13675971275
53135.05774963059	3450819.5457397425	360928.69431937125	1.6365954444139834E7	83218.27880478621
53383.35241201204	3320102.280222789	325952.1952950328	1.6261934969264721E7	82580.61496803116
53631.64707439349	3193453.1877718456	304186.37302020343	1.6077470445484282E7	81993.66414239076
53879.94173677494	3082099.8780163573	289827.242907955	1.590214489412918E7	80695.15783951114
54128.23639915639	2970588.068108953	274136.6571442142	1.5732914038466824E7	79904.9853078494
54376.53106153784	2851451.615788667	261931.37949778876	1.5561898496507239E7	79681.20444780341
54624.82572391929	2727649.8760318765	251965.7982488888	1.5394165843599843E7	79117.55577929472
54873.12038630074	2604652.430654025	242746.12938344854	1.5154846127821367E7	78709.75200815103
55121.41504868219	2478575.343232559	234287.53179027987	1.4926537050516153E7	78276.82840727815
55369.70971106364	2371483.5600812696	228536.16867234636	1.4790328108238006E7	77851.47826171991
55618.00437344509	2270674.3962390325	222145.72565700114	1.4545560879825743E7	77758.67326652542
55866.29903582654	2168226.5087685045	216946.36077890295	1.433400265660647E7	77604.04242946931
56114.59369820799	2088261.9923690932	212174.07806932382	1.4213291784466978E7	77263.41735242933
56362.88836058944	1995658.8264993888	208004.33047617212	1.409486963264818E7	76766.90399695355
56611.18302297089	1899980.0874320895	204680.43396395363	1.3862238484941578E7	75950.12815835165
56859.477685352336	1832026.1663014055	201346.90555587417	1.3768888280537026E7	75591.88612621666
57107.772347733786	1761731.6625127108	198834.72508634155	1.3573830722594509E7	75591.88612621666
57356.067010115235	1696280.1707137024	196021.0017068372	1.3430875064098716E7	75591.88612621666
57604.361672496685	1606373.1667194623	192984.0185906213	1.3169244157772493E7	75064.23474209232
57852.656334878135	1534524.2375301337	190662.9607515467	1.2991105952137353E7	74898.50439227613
58100.950997259584	1482889.3534620963	188541.66784083715	1.2917331004055686E7	74898.50439227613
58349.245659641034	1399352.0691619674	185887.22196980353	1.2663225208769884E7	74345.90582880739
58597.54032202248	1335848.9530861264	183893.98205689664	1.2557724991374299E7	74345.90582880739
58845.83498440393	1272141.4690375575	182564.53891594883	1.2439661094050027E7	73927.04094631672
59094.12964678538	1222225.4277631545	181016.04477400082	1.228374818492872E7	73864.89032069326
59342.42430916683	1155243.067355565	179369.91073154222	1.1918340395887053E7	73549.94222924073
59590.71897154828	1106205.5641905202	178075.19880214622	1.1761888739571773E7	73407.93729566636
59839.01363392973	1034491.7236694606	176305.01233177088	1.1395389346778346E7	72970.24606371328
60087.30829631118	974672.7242183291	175113.70584006544	1.102495418437911E7	72919.1150658291
60335.60295869263	928072.8843943928	173627.2966684481	1.0885635667558573E7	72579.60894630547
60583.89762107408	882897.2941860064	172326.76511231597	1.066516063765869E7	72415.00601298522
60832.19228345553	844839.9680756473	171256.1704741613	1.0548978867335008E7	72017.56934298927
61080.48694583698	808645.1318726253	170385.88040140807	1.0412047033115635E7	71622.84029903026
61328.78160821843	769101.3287060374	169381.2684294315	9898885.866489917	71373.38644547503
61577.07627059988	730032.7599422025	168172.53866169363	9640388.351201762	70857.92111143906
61825.37093298133	697715.564082663	167271.78780740147	9366328.003420264	70698.70035293832
62073.66559536278	670497.6525940624	166576.14376268644	9032586.798797568	70232.3883339034
62321.96025774423	639772.28764083	165623.5276392048	8743149.758802703	69971.57084717865
62570.25492012568	614836.1965724188	165040.43989539557	8492370.72595208	69926.33734731509
62818.54958250713	585001.8086782362	164362.2847212102	7974509.211968516	69881.36694679546
63066.844244888576	560654.4899192086	163844.01698178006	7581487.868625796	69849.8010269712
63315.138907270026	547396.8507346448	163158.74815119972	7035847.493707631	69666.63415354036
63563.433569651475	519559.27508283284	162364.94559353503	6334505.473135792	69363.38112759092
63811.728232032925	498449.8172557599	161695.26718211986	5573247.534990343	69159.60217070277
64060.022894414375	479181.47398667666	161340.2607591297	4819327.784111965	69080.8951653932
64308.317556795824	464015.75922046247	160687.37485786105	4124999.047220255	68941.64514517724
64556.612219177274	447138.47327068093	160080.9487322407	3558642.7117325496	68714.03271351682
64804.90688155872	423227.385181864	159456.3553786195	2615330.4146238784	68410.27016183373
65053.20154394017	409160.51209745626	159167.6182431665	2184866.98390129	68292.70315345863
65301.49620632162	391211.1429207595	158702.6107053176	1821338.9092920832	68191.1871302527
65549.79086870307	380013.3567048672	158434.9060629228	1707177.1754681675	68191.1871302527
65798.08553108452	367174.2024318688	158207.32287481343	1495928.6079251387	68148.9248850607
66046.38019346597	354440.1137407887	157854.7858303657	1266744.205957267	68044.67014532365
66294.67485584742	343969.6793262475	157472.09508519937	1129988.693819454	67761.55714138698
66542.96951822887	336457.80233633943	156992.53323146768	1063111.6136306175	67621.170271452
66791.26418061032	317644.041951856	156227.62369342448	960657.1124017496	67621.170271452
67039.55884299177	307332.3839402803	155928.74146077322	885102.5008270199	67346.39109307363
67287.85350537322	297200.99200624845	155385.569627263	816596.1221762622	67281.33812853617
67536.14816775467	284235.0303087407	154843.3533658204	749270.3211579378	67281.33812853617
67784.44283013612	279287.4426520009	154667.85553221163	704924.5464970458	67281.33812853617
68032.73749251757	268646.6862979197	154251.14527489935	647313.2919924704	67085.03847570754
68281.03215489902	263975.26903798885	154009.24526605936	620714.4891415141	67085.03847570754
68529.32681728047	255931.85259818638	153688.41487860095	574573.6116676363	67064.7325408212
68777.62147966192	249750.23227144132	153503.97805534353	548176.2225068595	66855.78045786012
69025.91614204337	246272.63971611278	153319.41393485042	536916.6963694417	66755.98629812482
69274.21080442482	237971.94294323307	153107.3935447879	515432.72047525883	66637.98433266378
69522.50546680627	230002.4332288578	152889.48231822936	495646.53732793493	66612.97151394874
69770.80012918772	225788.00868216276	152796.75550159588	477607.1282043853	66608.39685759366
70019.09479156916	219199.66863312208	152623.12230903553	460570.7896299462	66538.8359421359
70267.38945395061	215746.68943495976	152525.50359258297	454171.0826938998	66538.8359421359
70515.68411633206	213800.23649471044	152286.64554535455	446305.1318177532	66388.18543962328
70763.97877871351	209282.37016442316	152095.50702016358	432426.2790597263	66162.26787730177
71012.27344109496	206439.1912151869	151994.43995304147	425598.44604449795	66162.26787730177
71260.56810347641	203362.98528598459	151840.47720064237	418002.1529849304	66069.63092871527
71508.86276585786	201511.04367698092	151613.0400739509	412815.9054165714	65759.77831544144
71757.15742823931	200413.02950506244	151499.3104146106	409826.99421846494	65741.30906996416
72005.45209062076	199839.83251967264	151290.61493883096	403831.53056913085	65717.37255878365
72253.74675300221	196397.7196051713	151090.7275214871	399477.0752096335	65630.34470913064
72502.04141538366	192892.33857503172	151029.95049891088	398143.06902100646	65601.03955548596
72750.33607776511	190812.97330599016	150904.45441607203	387146.8861049242	65535.674827461036
72998.63074014656	187108.3865988724	150736.86673915104	383470.96069713327	65527.03018043842
73246.92540252801	184418.67139009814	150627.20834335207	379230.3833576549	65414.259228946365
73495.22006490946	179659.98888356268	150571.08036975382	372733.3451587172	65414.259228946365
73743.51472729091	179356.08480276476	150517.0459827559	371054.2834068422	65414.259228946365
73991.80938967236	178082.14414633796	150499.79630391684	368406.90564256377	65414.259228946365
74240.10405205381	176476.85690014332	150422.76140495532	365769.45481059066	65312.16271013408
74488.39871443526	175912.99690661515	150263.6842810478	363328.7249746641	65292.54261996265
74736.69337681671	174287.33050298854	150171.37054038086	359871.0119111757	65120.70463499451
74984.98803919816	174001.80374127955	150068.5748714218	357817.606632671	64917.25378615307
75233.2827015796	172355.63269308076	149996.42702947237	353358.3408034684	64801.650223558354
75481.57736396106	171463.63203845202	149958.82639005166	353241.3974587383	64747.55200297689
75729.8720263425	170586.25939264402	149771.52806757443	352148.11076516315	64747.55200297689
75978.16668872396	170281.17593199125	149694.73800980605	350097.20053697936	64588.428247006384
76226.4613511054	168684.14663409954	149438.2190078726	348410.19627916964	64532.5623331641
76474.75601348685	168358.56573906288	149296.20835348475	348040.4009192137	64320.499115285296
76723.0506758683	168114.9943935463	149180.76791354414	346946.99050629424	64320.499115285296
76971.34533824975	166442.79789354574	149180.76791354414	346761.210591933	64320.499115285296
77219.6400006312	166176.28055632545	149106.7918714943	345774.51822055475	64317.48448486789
77467.93466301265	165601.73193761325	149068.4415052637	344537.3919208849	64317.48448486789
77716.2293253941	164523.21846072422	148999.37062179905	342836.3281857146	64313.83820479087
77964.52398777555	163922.42457596224	148918.62877091832	341246.05005224585	64195.30167777165
78212.818650157	163800.48310345312	148918.3111510573	340720.4803122165	64139.647949289145
78461.11331253845	163548.03756344263	148883.5387956274	339937.7316441047	64034.938017291315
78709.4079749199	163347.05177259792	148872.4486804658	339449.9124747943	64034.938017291315
78957.70263730135	163266.33697724476	148848.7922319358	339418.15846891335	64034.938017291315
79205.9972996828	163140.50225750275	148787.71603509164	339033.9655425443	64000.234282281424
79454.29196206425	163005.63309384286	148748.38817555434	338678.5458155618	64000.234282281424
79702.5866244457	162863.36405354418	148667.17791117993	337831.138181929	63637.08730735116
79950.88128682715	162725.99680377066	148667.17791117993	336885.2879999725	63637.08730735116
80199.1759492086	162635.03839202595	148624.96203547943	336816.35893370403	63637.08730735116
80447.47061159005	162557.06484654202	148624.96203547943	335442.18029053963	63637.08730735116
80695.7652739715	162353.7600079676	148545.57630561126	334091.32006946264	63597.534266519026
80944.05993635295	162092.48549833306	148514.31587828285	333241.4635930055	63597.534266519026
81192.3545987344	161861.7180691987	148473.2922496338	332684.5723529302	63597.534266519026
81440.64926111585	161711.28337573004	148351.17683029288	332293.2661736551	63515.030330741494
81688.9439234973	161578.45054451373	148339.2454774443	331896.44171087176	63515.030330741494
81937.23858587875	161471.7103696018	148287.22038986327	331352.82821136015	63515.030330741494
82185.5332482602	161377.243822975	148245.0601833638	331172.7817008067	63426.45269241073
82433.82791064164	161157.9436641563	148176.34903634893	330837.17384892225	63393.27099397498
82682.1225730231	161157.9436641563	148176.34903634893	330837.17384892225	63393.27099397498
82930.41723540454	160989.86329509955	148115.01040479224	330589.3741232701	63393.27099397498
83178.711897786	160976.1448045271	148113.94841466207	330589.3741232701	63393.27099397498
83427.00656016744	160975.06277146726	148113.94841466207	330589.3741232701	63393.27099397498
83675.3012225489	160811.63359933536	148051.27917510856	329464.62380903977	63393.27099397498
83923.59588493034	160561.2211586042	147951.90600818596	327926.65432092163	63354.22419523693
84171.89054731179	160360.8189748123	147816.82718790093	327379.62488799583	63119.61656120834
84420.18520969324	160302.2948926224	147780.90778528966	327379.62488799583	63091.77925423707
84668.47987207469	160253.58746707052	147760.2681105439	327352.18744181795	63038.487680003615
84916.77453445614	160037.95527321348	147727.1196963032	326105.3590582676	63038.487680003615
85165.06919683759	160037.95527321348	147727.1196963032	326105.3590582676	63038.487680003615
85413.36385921904	160034.39344095901	147727.1196963032	325952.1952950328	63038.487680003615
85661.65852160049	159989.08443738124	147720.53947092412	325269.35613443947	63023.35898502423
85909.95318398194	159642.59236727416	147719.39242192204	325219.0477332819	63023.35898502423
86158.24784636339	159477.04304017828	147489.32580061592	325196.67864519224	62981.679797519784
86406.54250874484	159380.0035967238	147448.65158123622	324340.8318306574	62937.41568623613
86654.83717112629	159361.22997157896	147448.65158123622	324340.8318306574	62823.420408756654
86903.13183350774	159239.01876812457	147384.40794537868	323547.33861885534	62798.4096081672
87151.42649588919	159154.44392507264	147362.679427882	322391.68603811774	62748.76966436866
87399.72115827064	159074.68332265256	147320.42688761387	322310.5208534285	62730.960713918146
87648.01582065209	159071.91472808956	147318.02047962547	322310.5208534285	62730.960713918146
87896.31048303354	159037.38240597927	147299.08102816727	322310.5208534285	62463.77851271227
88144.60514541499	159037.38240597927	147299.08102816727	322310.5208534285	62463.77851271227
88392.89980779644	159034.24637923168	147299.08102816727	322310.5208534285	62463.77851271227
88641.19447017788	158918.50233088803	147254.95295460965	321717.313286585	62438.34308160045
88889.48913255933	158900.46804546373	147229.39434959082	321717.313286585	62438.34308160045
89137.78379494078	158771.04981044863	147130.61218888423	320753.21073524014	62206.935457466425
89386.07845732223	158756.57519183581	147119.79783656535	320753.21073524014	62206.935457466425
89634.37311970368	158716.3878716559	147110.87655481507	320753.21073524014	62177.20519322781
89882.66778208513	158727.55740382438	147110.87655481507	320753.21073524014	62177.20519322781
90130.96244446658	158659.2336932003	147064.64275923494	320753.21073524014	62133.51770542906
90379.25710684803	158586.81397339754	147046.25827406812	320677.4595945119	62133.51770542906
90627.55176922948	158547.97089765026	147039.2818551828	320677.4595945119	62001.37438919209
90875.84643161093	158530.58710040135	147036.2137163507	320677.4595945119	62001.37438919209
91124.14109399238	158365.6600430462	146963.11072050428	320085.88413264946	62001.37438919209
91372.43575637383	158266.91096235774	146949.69045161124	319424.14111910854	62001.37438919209
91620.73041875528	158266.91096235774	146949.69045161124	319424.14111910854	62001.37438919209
91869.02508113673	158151.6146738582	146899.92611096724	317490.46528537985	61869.41234682157
92117.31974351818	158106.75187383036	146899.92611096724	316748.69585921994	61849.323922015195
92365.61440589963	158079.62841016636	146878.608379221	316748.69585921994	61693.448440765
92613.90906828108	158081.04116893568	146863.82242709905	319402.068541924	61693.448440765
92862.20373066253	158083.18785349466	146863.82242709905	319402.068541924	61693.448440765
93110.49839304398	158004.1763555093	146824.7234377657	317490.46528537985	61383.84351867852
93358.79305542543	158018.880359262	146824.7234377657	317490.46528537985	61676.772820984275
93607.08771780688	158003.07590175926	146824.7234377657	317490.46528537985	61383.84351867852
93855.38238018833	157955.2313127259	146824.7234377657	316748.69585921994	61383.84351867852
94103.67704256978	157895.54899779375	146793.7682381844	316746.110326086	61297.40755656489
94351.97170495123	157883.89090231594	146792.29065051323	316746.110326086	61302.24735040651
94600.26636733268	157656.7755256353	146775.8577501108	316317.77161837416	61257.775455988056
94848.56102971412	157454.1593026783	146752.76649481888	316294.8937990395	61257.775455988056
95096.85569209557	157394.2768427639	146750.88196140336	315885.5265973224	61257.775455988056
95345.15035447702	157307.4451398728	146696.90306464973	315806.493663075	61112.96983863916
95593.44501685847	157206.53106530433	146607.9804943105	315695.42706623324	61103.790798939684
95841.73967923992	157206.53106530433	146607.9804943105	315695.42706623324	61103.790798939684
96090.03434162137	157147.66720468417	146579.08096844624	314960.2718977546	61085.41787443475
96338.32900400282	157100.86090994667	146513.79781478673	314960.2718977546	60963.44473279391
96586.62366638427	157046.0265787136	146503.74980103082	313717.2241688832	60921.31535215279
96834.91832876572	156996.4209920699	146501.2026488713	313430.05795655923	60894.65578223902
97083.21299114717	156925.0374063073	146455.16831741377	313163.75712275563	60894.65578223902
97331.50765352862	156925.0374063073	146455.16831741377	313163.75712275563	60894.65578223902
97579.80231591007	156651.7973768633	146445.88946536116	312990.496950568	60840.17660379429
97828.09697829152	156628.85311144276	146443.69044127662	312990.496950568	60840.17660379429
98076.39164067297	156565.01672920687	146361.68461734353	312832.0146955609	60718.86187252482
98324.68630305442	156481.94781184642	146316.66790709764	312601.42879036063	60625.352709857405
98572.98096543587	156390.70983883901	146203.65239728914	312501.08344242774	60614.670180325826
98821.27562781732	156282.93251790627	146161.27399788695	311856.18324879283	60614.670180325826
99069.57029019877	156227.97745136087	146082.723335697	311856.18324879283	60483.60412382554
99317.86495258022	156211.4034827114	146079.31155940433	311856.18324879283	60453.16528882338
99566.15961496167	156170.18024266153	146075.71763554838	311717.96429373475	60343.27802481679
99814.45427734312	156129.39839864004	146024.5897647239	311710.05623868894	60343.27802481679
100062.74893972457	156072.78615485044	145979.4559980547	311710.05623868894	60343.27802481679
100311.04360210602	156030.0588915924	145966.11375259285	311710.05623868894	60340.830413888354
100559.33826448747	156041.58989857364	145966.11375259285	311710.05623868894	60341.323388021694
100807.63292686892	156021.51003736275	145966.11375259285	311710.05623868894	60340.830413888354
101055.92758925036	155997.01408694359	145937.28391041615	311710.05623868894	59997.60317001647
101304.22225163181	155946.68332310824	145868.72953182357	311710.05623868894	59906.092432645026
101552.51691401326	155946.68332310824	145868.72953182357	311710.05623868894	59906.092432645026
101800.81157639471	155929.88058534125	145862.0708204003	311710.05623868894	59826.96502944115
102049.10623877616	155884.71685899372	145846.76902789265	311294.18390234385	59826.96502944115
102297.40090115761	155864.74715778427	145842.27115712978	311294.18390234385	59826.96502944115
102545.69556353906	155847.80489116904	145822.79127661305	311294.18390234385	59726.03658265791
102793.99022592051	155833.7141735963	145799.96150199763	311294.18390234385	59726.03658265791
103042.28488830196	155759.22439475375	145766.3450999649	310891.5609792516	59613.34733170457
103290.57955068341	155729.28716988416	145755.85262143	310891.5609792516	59409.516081529546
103538.87421306486	155694.02044936246	145713.47528991968	310891.5609792516	59278.07802225375
103787.16887544631	155721.9821940135	145736.6181292621	310891.5609792516	59491.33822636791
104035.46353782776	155686.13569073015	145713.47528991968	309806.3733654652	59491.33822636791
104283.75820020921	155647.80074996274	145671.21381192567	309806.3733654652	59409.516081529546
104532.05286259066	155449.37434255623	145597.85330307763	309479.61955934094	59278.07802225375
104780.34752497211	155411.9815432504	145546.6470890393	309479.61955934094	58926.12717963933
105028.64218735356	155379.82012771643	145546.6470890393	309472.949584199	58911.404573593456
105276.93684973501	155330.79104724427	145503.39665437536	309448.7708948778	58716.681502618914
105525.23151211646	155309.9288983878	145503.39665437536	309092.74526647216	58716.681502618914
105773.5261744979	155274.54414794658	145483.78949905207	309092.74526647216	58679.91784254126
106021.82083687936	155268.36690846406	145503.39665437536	309092.74526647216	58679.91784254126
106270.1154992608	155207.62101484783	145483.78949905207	309034.0865042423	58562.112855794476
106518.41016164226	155197.24194115654	145477.00297754596	309034.0865042423	58423.01826389034
106766.7048240237	155159.93132483304	145476.34756232364	308941.9113350034	58292.71790768481
107014.99948640516	155159.93132483304	145476.34756232364	308941.9113350034	58292.71790768481
107263.2941487866	155081.6018495026	145447.39019911646	308933.6945703841	58177.822167037615
107511.58881116805	155087.41372531885	145447.39019911646	308933.6945703841	58198.29471780817
107759.8834735495	155079.37988288378	145447.39019911646	308933.6945703841	58198.29471780817
108008.17813593095	155070.28582081306	145447.39019911646	308933.6945703841	58177.822167037615
108256.4727983124	155054.27878205746	145447.39019911646	308933.6945703841	58177.822167037615
108504.76746069385	155026.60004562844	145432.0578890513	308933.6945703841	58177.822167037615
108753.0621230753	154972.09644922984	145358.04759407614	308900.72176540457	58101.606111765774
109001.35678545675	154979.24068088655	145359.4439936958	308900.72176540457	58101.606111765774
109249.6514478382	154921.0827017025	145347.9420110071	308630.7136033946	57880.17233907283
109497.94611021965	154898.0822848526	145347.88990970768	308630.7136033946	57880.17233907283
109746.2407726011	154878.08771935164	145330.54076269158	308630.7136033946	57880.17233907283
109994.53543498255	154893.0543490376	145347.88990970768	308630.7136033946	57880.17233907283
110242.830097364	154853.60494572215	145330.54076269158	308509.61567925	57872.15820254916
110491.12475974545	154841.89102844975	145314.83777236345	308509.61567925	57880.17233907283
110739.4194221269	154805.44877605973	145275.45790626755	308505.1248531804	57872.15820254916
110987.71408450835	154783.28909508116	145275.45790626755	308267.67759171803	57872.15820254916
111236.0087468898	154783.28909508116	145275.45790626755	308267.67759171803	57872.15820254916
111484.30340927125	154738.38837281652	145263.24508510868	308267.67759171803	57788.97976893363
111732.5980716527	154700.07529618562	145236.3416259013	307589.75142946804	57788.97976893363
111980.89273403415	154721.36603467903	145263.24508510868	307589.75142946804	57803.71342314455
112229.1873964156	154635.52590781727	145169.76791513935	307094.88587700005	57788.97976893363
112477.48205879705	154647.01637406737	145169.76791513935	307094.88587700005	57872.15820254916
112725.7767211785	154690.70243504964	145231.45387922242	307094.88587700005	57880.17233907283
112974.07138355995	154654.36170969447	145197.95221665496	306863.5102233889	57872.15820254916
113222.3660459414	154654.36170969447	145197.95221665496	306863.5102233889	57872.15820254916
113470.66070832284	154670.57402075734	145231.45387922242	307094.88587700005	57880.17233907283
113718.9553707043	154670.57402075734	145231.45387922242	307094.88587700005	57880.17233907283
113967.25003308574	154681.03474070464	145231.45387922242	307094.88587700005	57880.17233907283
114215.5446954672	154683.67366785588	145231.45387922242	307094.88587700005	58101.606111765774
114463.83935784864	154666.0651374534	145197.95221665496	307094.88587700005	57880.17233907283
114712.13402023009	154675.6003117448	145197.95221665496	307094.88587700005	57880.17233907283
114960.42868261154	154660.20679281576	145169.76791513935	307094.88587700005	57880.17233907283
115208.72334499299	154623.42310871248	145165.20305018866	306863.5102233889	57872.15820254916
115457.01800737444	154611.0606792296	145165.20305018866	306863.5102233889	57803.71342314455
115705.31266975589	154554.34820470706	145123.62152124534	306326.8698533289	57788.97976893363
115953.60733213734	154480.19772625357	145082.9153963752	305766.9149528238	57803.71342314455
116201.90199451879	154499.8706690501	145120.63223145145	305766.9149528238	57788.97976893363
116450.19665690024	154514.39693183536	145123.62152124534	305766.9149528238	57788.97976893363
116698.49131928169	154487.1377476695	145120.63223145145	305641.72394086246	57788.97976893363
116946.78598166314	154473.42885635793	145120.63223145145	305641.72394086246	57718.681799212485
117195.08064404459	154426.5683301124	145065.97700579013	305641.72394086246	57522.7970857727
117443.37530642604	154454.21568011478	145120.63223145145	305356.8194340491	57718.681799212485
117691.66996880749	154428.42853337314	145120.63223145145	305308.1082320883	57718.681799212485
117939.96463118894	154419.4912202943	145120.63223145145	305308.1082320883	57718.681799212485
118188.25929357039	154390.53051296386	145082.9153963752	305308.1082320883	57718.681799212485
118436.55395595184	154402.41534843948	145082.9153963752	305308.1082320883	57788.97976893363
118684.84861833329	154364.7553889668	145054.46527187654	305308.1082320883	57522.7970857727
118933.14328071474	154354.06310524946	145054.46527187654	305308.1082320883	57522.7970857727
119181.43794309619	154297.4322071183	145042.0136717592	305114.23574716534	57459.33330518626
119429.73260547763	154299.5778461629	145048.24572522612	305114.23574716534	57522.7970857727
119678.02726785908	154308.13319785657	145048.24572522612	305114.23574716534	57522.7970857727
119926.32193024053	154331.81214057736	145054.46527187654	305308.1082320883	57522.7970857727
120174.61659262198	154340.60622606846	145065.97700579013	305308.1082320883	57522.7970857727
120422.91125500343	154351.58808787327	145065.97700579013	305308.1082320883	57592.70498600405
120671.20591738488	154347.64798003962	145054.46527187654	305356.8194340491	57592.70498600405
120919.50057976633	154351.16488177457	145065.97700579013	305356.8194340491	57592.70498600405
121167.79524214778	154375.62160553294	145065.97700579013	305356.8194340491	57718.681799212485
121416.08990452923	154356.8243865248	145065.97700579013	305308.1082320883	57718.681799212485
121664.38456691068	154390.54729511647	145082.9153963752	305308.1082320883	57788.97976893363
121912.67922929213	154402.44669615285	145116.5773962088	305308.1082320883	57788.97976893363
122160.97389167358	154395.93664034392	145116.5773962088	305308.1082320883	57788.97976893363
122409.26855405503	154381.26082748588	145082.9153963752	304755.38241297886	57803.71342314455
122657.56321643648	154419.21760684403	145120.63223145145	305114.23574716534	57803.71342314455
122905.85787881793	154434.05813341393	145123.62152124534	305114.23574716534	57803.71342314455
123154.15254119938	154392.2839051854	145116.5773962088	304755.38241297886	57788.97976893363
123402.44720358083	154396.02081897183	145116.5773962088	304755.38241297886	57803.71342314455
123650.74186596228	154374.67335184512	145082.9153963752	304161.81081516726	57803.71342314455
123899.03652834373	154341.91613232417	145065.97700579013	303862.2278754416	57788.97976893363
