# Supplementary material for: mtDNAcombine: tools to combine sequences from multiple studies
Source: BMC Bioinformatics. 2021 Mar 9;22:115. doi: 10.1186/s12859-021-04048-0 (PMC7945669; doi:10.1186/s12859-021-04048-0)
Supplement: Supplementary file 2 — Additional file 2. Input files needed to recreate the plots in this paper: Tracer output files for three species. [file 12859_2021_4048_MOESM2_ESM.zip › ESM1/Tracer_Monacilla_alba]

	Bayesian Skyline: BSP_Motacilla_alba_15crop.txt
Time	Mean	Median	Upper	Lower
0.0	2969188.266887941	2555027.7972399145	7323048.544479796	1144259.6866722926
294.0339096600618	2965604.3845857917	2553821.3361301827	7259215.1328143	1185503.8484101663
588.0678193201236	2964089.9098635498	2556441.350540729	7181638.473384032	1228709.1390099446
882.1017289801854	2956972.7860406893	2556766.584264578	7097278.930981067	1249306.8881644758
1176.1356386402472	2954886.95780018	2557683.8214820432	7020487.920205546	1276318.0188764436
1470.169548300309	2951230.3334451686	2556280.5509492913	6989496.673517966	1292214.6363656602
1764.203457960371	2946674.683654609	2555548.4770892435	6866149.253355884	1309058.884168979
2058.237367620433	2932937.8164066193	2553999.5834888434	6799143.104905594	1323821.492654301
2352.271277280495	2928687.247073816	2553821.3361301827	6765284.156084492	1331272.4756245345
2646.3051869405567	2921468.973509236	2551129.423690382	6677169.764974305	1339536.575454125
2940.3390966006186	2909861.434698728	2548124.4581371145	6598008.278962683	1342673.8899801166
3234.3730062606805	2901972.9922921103	2546900.9130125092	6423438.930057617	1346097.1939065934
3528.4069159207424	2892174.990057918	2543570.0105404104	6349332.611591896	1340424.7628724282
3822.4408255808044	2879301.217272882	2541032.2900459445	6304112.724326292	1333326.1824919926
4116.474735240866	2866871.490550046	2538719.8783979863	6251021.485849325	1334490.1102435077
4410.508644900928	2854001.043752557	2533619.309634085	6080851.06319516	1331765.9938663326
4704.54255456099	2839359.805737932	2530208.0133638848	6002563.15683975	1326127.806720352
4998.5764642210515	2837435.0411036653	2526505.201571498	5996841.630543962	1326127.806720352
5292.610373881113	2829673.3725151387	2522211.4170455015	5984072.513986349	1319044.3301217472
5586.644283541175	2819011.330558344	2518570.392744304	5908968.141203227	1314809.5924268635
5880.678193201237	2806312.171650876	2515402.6339970673	5890641.772943602	1305783.4600481791
6174.712102861299	2796701.9174194974	2510181.5174688017	5848769.037114173	1303233.2409460647
6468.746012521361	2788499.567378664	2507623.468467449	5791344.586689053	1293811.1567354917
6762.779922181423	2775412.1189747206	2501824.3183467356	5734915.511567751	1292953.0008419668
7056.813831841485	2763548.490096722	2496171.9267390803	5653520.617096183	1286561.2247075608
7350.847741501547	2752928.914687912	2491834.181187029	5604154.663685891	1272001.6995398714
7644.881651161609	2740615.4143594573	2488169.5301819663	5572347.149020165	1254498.3793788853
7938.915560821671	2725205.2143407147	2484265.570884044	5531479.627082902	1241686.1463578357
8232.949470481732	2711718.7596229594	2473658.9495441956	5511436.097549958	1211214.1311375652
8526.983380141794	2705598.7943889024	2469926.296114227	5486136.9640118955	1196590.7674169764
8821.017289801855	2698599.022673616	2465489.030102472	5478067.955634371	1189173.3023545446
9115.051199461917	2680816.626351937	2458305.9263255647	5455772.041454986	1161918.5111641868
9409.08510912198	2669161.7440606602	2449921.8851354527	5444034.860897895	1123301.9030619764
9703.119018782041	2658224.823498628	2444676.436298809	5404197.849875426	1106151.8256791215
9997.152928442103	2651490.556301067	2442468.4435389466	5385740.50658914	1087273.4414983797
10291.186838102165	2639944.0680359346	2437159.6053440794	5379425.0336097535	1073011.8933277011
10585.220747762227	2630060.792372334	2431890.85695727	5374642.535354325	1029306.2232167941
10879.254657422289	2618121.452922944	2423136.418643027	5349278.975730904	996904.789928577
11173.28856708235	2606736.175928259	2417779.985376726	5349278.975730904	955167.4410469533
11467.322476742413	2586654.7674138714	2403671.8209047415	5316064.995712753	903155.0452449594
11761.356386402475	2570336.961185384	2393675.128055847	5289369.4755747765	869739.0993099321
12055.390296062536	2553419.1251602625	2382839.2516072695	5250434.1559855305	812376.0112967822
12349.424205722598	2538507.7823603707	2373286.8900657734	5217318.929439942	750051.43572149
12643.45811538266	2517396.203054222	2364788.3303785045	5199499.395640409	662951.0481605377
12937.492025042722	2496671.311956116	2351810.1406507837	5146166.320387735	602260.889763549
13231.525934702784	2473206.331227586	2339879.303024555	5114279.49320069	525796.7397541762
13525.559844362846	2452409.481870769	2327027.170188825	5099371.255001064	447283.7101062804
13819.593754022908	2433582.3943654774	2313130.929011338	5057376.485559644	349603.4308113465
14113.62766368297	2412458.30479586	2300414.291354281	5042841.892535852	283352.0714064055
14407.661573343032	2386410.685969873	2286831.1315803467	5038807.01090907	228666.47076260863
14701.695483003094	2362144.8949364265	2272825.7092023524	5011177.51682288	190977.38608246166
14995.729392663156	2334877.0401472533	2254561.8328853934	5000610.134740569	163039.03546728776
15289.763302323217	2305283.082431628	2241203.9592525624	4999938.773107066	145405.78273939955
15583.79721198328	2278296.639854405	2226486.8113979204	4994616.021323662	131529.6559528228
15877.831121643341	2246444.7353152116	2212437.35231718	4984266.765731447	119826.17017279724
16171.865031303403	2205564.5186648197	2183071.7513125124	4962710.018938911	108712.20488235496
16465.898940963463	2167161.7365140105	2155629.273597254	4919902.3425032515	101428.02865749653
16759.932850623525	2122023.9351441273	2121666.3091051355	4863194.516357216	95728.07665211541
17053.966760283587	2078167.8862299568	2089316.7431785085	4829435.912687341	89653.081991532
17348.00066994365	2028233.3171913812	2052407.525547739	4808438.384149705	85371.78846181484
17642.03457960371	1986489.5052049812	2020200.5297171187	4823079.167345908	81150.1018880083
17936.068489263773	1941702.305388419	1979252.7785211995	4782158.200767859	79201.27830655944
18230.102398923835	1889092.329351562	1934844.5407874177	4745832.816009869	75562.29517241578
18524.136308583897	1825619.3009302877	1870365.6793087455	4679843.936773708	73230.41278494848
18818.17021824396	1768083.4889534123	1819638.7227816675	4640207.878171687	70542.85094327098
19112.20412790402	1719890.1233278648	1761734.903996125	4632483.257728658	69168.02794487131
19406.238037564082	1657197.1774170708	1685608.5555987884	4585476.645986201	66347.14974611076
19700.271947224144	1599841.097546157	1613188.4800540777	4540313.043672305	64355.59146968698
19994.305856884206	1543412.4702867344	1511850.4589448073	4476808.106053287	61314.216527167235
20288.339766544268	1480055.6801443633	1389476.6539192696	4420580.718574431	59917.39091702522
20582.37367620433	1421925.0334065107	1244112.871999751	4403593.22101014	59127.114501659715
20876.407585864392	1361284.0096885595	1019691.6556030386	4326807.422881182	57409.82112495409
21170.441495524454	1305376.1425777248	818623.1011635595	4296478.250618573	56612.57774279735
21464.475405184516	1243881.499971862	587493.0368107372	4250463.092961523	55664.3900583274
21758.509314844578	1184585.2912365268	413770.72195645055	4181844.2623527492	54826.931540528814
22052.54322450464	1124236.6200145783	276524.0041809433	4154653.6544296085	53624.47670388584
22346.5771341647	1062721.3379293839	211425.67157506713	4058267.841469492	52942.59012984275
22640.611043824763	1006712.0138740792	186321.0076515808	3993365.3752807253	51935.940956866856
22934.644953484825	953877.6005662838	171164.75802875572	3933508.562194009	50891.42437262009
23228.678863144887	892547.8198767013	157571.2703062554	3888161.282836812	50553.37524148753
23522.71277280495	844749.3563360028	148130.36170261458	3826956.5881810333	50345.766157277525
23816.74668246501	797443.1924542908	140653.7960293357	3784878.5375412568	49929.78909658571
24110.780592125073	753568.8054106403	135061.65986769882	3711112.8800946386	49128.52078376714
24404.814501785135	709309.9504618032	130948.83226227677	3689434.6268129316	48520.948934486725
24698.848411445197	665157.4451905128	127186.08173503277	3624651.3495415845	48145.65741423417
24992.88232110526	620793.5126917798	124205.28059823964	3545597.390711993	47665.73317062506
25286.91623076532	585321.2382083768	120893.26617345754	3483642.339395245	47355.1007588827
25580.950140425382	547461.2356280872	118474.15177745033	3404620.059346231	47329.45634741508
25874.984050085444	515899.8343738145	116266.30918774981	3336049.8858140437	46982.63098550299
26169.017959745506	487098.6881859658	114379.50608416542	3287908.6249558977	47002.01662928021
26463.051869405568	450673.2329348559	112741.7755432081	3182738.0732198735	46699.822609591145
26757.08577906563	420848.5914350189	111234.30105757016	3101722.0103755696	45869.07965711632
27051.119688725692	389354.928304445	109666.18681617086	2951042.034419028	45480.68932169411
27345.153598385754	368555.4042216676	108570.81384129717	2887469.8274359596	44653.04191362962
27639.187508045816	344574.016618731	107617.96631031457	2799129.7970105866	44584.73838309252
27933.221417705878	320943.58382241183	106937.09103248558	2724230.430004203	44539.7371867897
28227.25532736594	299472.97510862723	105972.80590928062	2623490.8203259287	44612.111434475846
28521.289237026	278872.6001172273	104956.90251931634	2526626.5619182754	44584.73838309252
28815.323146686063	264179.2811569108	104527.52633099658	2423084.313429338	44612.111434475846
29109.357056346125	247969.0611240423	103709.95366101622	2344376.909330209	44690.4686941133
29403.390966006187	233517.01915442458	103205.62791440143	2233880.028015112	44800.54161206136
29697.42487566625	224936.4402418035	102807.14809000847	2161232.267115558	44800.54161206136
29991.45878532631	213256.91457062532	102481.57792196913	2013008.0548862002	44690.4686941133
30285.492694986373	204209.83127066595	102206.25608478203	1911864.817853886	44946.70488114315
30579.526604646435	195440.10471023538	101844.54750053973	1796158.898162814	44818.60250842415
30873.560514306497	185923.53734565066	101630.3143543342	1627567.1681624886	44818.60250842415
31167.59442396656	176860.1980005587	101464.7174351328	1401108.043645253	44818.60250842415
31461.62833362662	169887.10066354775	101343.9287309101	1126704.7771644406	44818.60250842415
31755.662243286682	164004.34317981548	101100.6410028478	928763.0382859659	44928.52856410208
32049.696152946744	157515.78522231244	100863.11031192787	634005.4596212525	44980.6439085335
32343.730062606806	152657.45148483824	100742.48133476246	530545.7371651385	44995.66305998051
32637.76397226687	148378.97219482923	100643.3810428927	363333.2183884823	44995.66305998051
32931.79788192693	143839.95734285557	100421.58266082437	305626.2401903676	44995.66305998051
33225.831791586985	140044.88271874515	100238.34886973222	283352.0714064055	45208.70162013693
33519.86570124704	137318.11823701923	100089.21265257183	266873.94070156466	45080.00104295079
33813.8996109071	133456.98186533723	99959.15175284029	252130.0398933112	45235.89160885708
34107.93352056716	130394.1107006557	99886.46978172289	241235.07300518526	45259.455497373034
34401.96743022722	128438.43461245977	99867.420536487	238522.62429966222	45259.455497373034
34696.001339887276	126860.38353037492	99809.50108946038	236919.84263689918	45288.55183721533
34990.035249547334	123621.87013022912	99719.68052187127	231723.05272504874	45288.55183721533
35284.06915920739	122188.1112660882	99688.27229300125	230401.04976537524	45235.89160885708
35578.10306886745	121052.6450211797	99656.60344029509	228846.6670400103	45259.455497373034
35872.13697852751	119726.88881251561	99652.35443343013	225660.1205968169	45288.55183721533
36166.17088818757	117942.94963053912	99640.72218831844	222771.84801730173	45288.55183721533
36460.204797847626	116339.90953323587	99591.86446918371	220058.56240777456	45313.43800594965
36754.238707507684	114855.02647398849	99549.36158570675	219784.1203971869	45333.95613003654
37048.27261716774	114239.70331058344	99531.78069104074	217880.07064309856	45427.831389306266
37342.3065268278	113405.38990208221	99531.78069104074	217581.21720691197	45427.831389306266
37636.34043648786	112458.55084237082	99531.78069104074	216809.23299754728	45333.95613003654
37930.37434614792	112139.55988645052	99549.36158570675	217254.99110271898	45543.9226704695
38224.408255807975	111618.1665106258	99542.87281379552	215198.92898295738	45572.319599998795
38518.44216546803	110982.83458131859	99542.87281379552	214885.1117238816	45572.319599998795
38812.47607512809	110685.80814513913	99542.87281379552	214569.77585002995	45572.319599998795
39106.50998478815	110535.10965793008	99613.30131881632	214311.07597303583	45736.405075637165
39400.54389444821	110300.08348216135	99613.30131881632	213879.8102625186	45736.405075637165
39694.57780410827	109791.7613777706	99613.30131881632	213566.58663575942	45736.84759500906
39988.611713768325	109810.36452812063	99617.863219578	213566.58663575942	45798.84398560027
40282.64562342838	108690.94561258327	99612.2075620476	213205.25679538553	45799.05959609147
40576.67953308844	108294.50656073636	99617.863219578	212879.80385931785	45939.88401031144
40870.7134427485	108336.20156636152	99647.80299962529	212879.80385931785	45939.88401031144
41164.74735240856	108175.91693071484	99652.35443343013	212517.9477797619	45879.463673262246
41458.781262068616	108174.60759829084	99687.42742698724	212517.9477797619	45939.88401031144
41752.815171728675	107846.87249682705	99688.27229300125	212517.9477797619	45958.40338972892
42046.84908138873	107663.98021755082	99656.60344029509	212148.29454299324	45958.40338972892
42340.88299104879	107686.40395404247	99719.68052187127	212144.66439492052	45958.40338972892
42634.91690070885	107610.68695066782	99699.0876342354	212008.43915362112	45958.40338972892
42928.95081036891	107686.22469473559	99737.26348127896	212405.99496594866	45958.40338972892
43222.984720028966	107739.46673759063	99774.09555445978	212629.49550423832	45958.40338972892
43517.018629689024	107731.99806639116	99774.09555445978	212629.49550423832	46035.9334391601
43811.05253934908	107722.9797025168	99774.09555445978	212629.49550423832	45958.40338972892
44105.08644900914	107674.44197355412	99879.38682712696	212517.9477797619	45958.40338972892
44399.1203586692	107306.96882255029	99884.66207960129	212405.99496594866	45958.40338972892
44693.15426832926	107307.06363576371	99938.9608100825	212148.29454299324	45958.40338972892
44987.188177989316	107260.98748017421	99937.42165946931	212086.10610873936	46035.9334391601
45281.222087649374	107298.72861685454	99949.03624148348	212148.29454299324	46086.1599457135
45575.25599730943	107165.25026321984	99949.03624148348	212148.29454299324	46146.49033374511
45869.28990696949	107165.25026321984	99949.03624148348	212148.29454299324	46146.49033374511
46163.32381662955	107163.9103512134	99949.03624148348	212148.29454299324	46146.49033374511
46457.35772628961	107189.82381376027	99959.15175284029	212405.99496594866	46146.49033374511
46751.391635949665	107195.4032153057	99959.15175284029	212405.99496594866	46146.49033374511
47045.42554560972	107207.56459360976	99959.8433530614	212405.99496594866	46146.49033374511
47339.45945526978	107235.13046523	99973.00332851724	212405.99496594866	46336.15475602872
47633.49336492984	107245.36148931441	99980.17678553898	212405.99496594866	46336.15475602872
47927.5272745899	107247.26356440214	99979.69138665832	212405.99496594866	46336.15475602872
48221.56118424996	107257.00551195465	99992.51302161407	212405.99496594866	46336.15475602872
48515.595093910015	107228.27218628758	99980.17678553898	212405.99496594866	46304.72876308645
48809.62900357007	107254.5290406035	99992.51302161407	212517.9477797619	46304.72876308645
49103.66291323013	107264.53211010547	99992.51302161407	212517.9477797619	46336.15475602872
49397.69682289019	107277.81600427274	99997.56584115828	212629.49550423832	46336.15475602872
49691.73073255025	107277.81600427274	99997.56584115828	212629.49550423832	46336.15475602872
49985.764642210306	107297.1967181608	100043.03715621264	212879.80385931785	46336.15475602872
50279.798551870364	107308.62480056052	100060.75078674435	212879.80385931785	46348.464112225294
50573.83246153042	107359.6459487649	100089.21265257183	213141.17777884158	46348.464112225294
50867.86637119048	107359.77019934724	100089.21265257183	213141.17777884158	46348.464112225294
51161.90028085054	107411.96585798873	100176.91317754748	213141.17777884158	46451.81721740608
51455.9341905106	107418.82879779939	100187.63394396106	213141.17777884158	46456.80617799082
51749.968100170656	107432.24935393655	100192.5411394504	213141.17777884158	46456.80617799082
52044.002009830714	107456.20126264427	100192.5411394504	213205.25679538553	46456.80617799082
52338.03591949077	107474.9664202719	100213.83256708382	213235.59896226012	46456.80617799082
52632.06982915083	107479.05938595564	100213.83256708382	213235.59896226012	46456.80617799082
52926.10373881089	107502.11902430031	100233.95802771958	213263.52426329482	46486.17980440202
53220.13764847095	107504.76927337593	100238.34886973222	213263.52426329482	46486.17980440202
53514.171558131005	107508.60421773915	100253.208223238	213263.52426329482	46486.17980440202
53808.205467791064	107541.6359767905	100253.208223238	213566.58663575942	46486.17980440202
54102.23937745112	107552.81065531331	100253.208223238	213566.58663575942	46486.17980440202
54396.27328711118	107544.73298367804	100289.19672546939	213488.06074573865	46486.17980440202
54690.30719677124	107542.71976452234	100253.208223238	213488.06074573865	46486.17980440202
54984.3411064313	107555.69982185472	100289.19672546939	213488.06074573865	46486.17980440202
55278.375016091355	107580.78075319137	100293.38804787121	213488.06074573865	46486.17980440202
55572.40892575141	107580.78075319137	100293.38804787121	213488.06074573865	46486.17980440202
55866.44283541147	107618.103494143	100293.38804787121	213566.58663575942	46486.17980440202
56160.47674507153	107628.89235353572	100293.38804787121	213570.69596079178	46486.17980440202
56454.51065473159	107669.75105514757	100346.30608309711	213570.69596079178	46487.45140264787
56748.54456439165	107707.4639179397	100374.76433369554	213584.89669466304	46487.45140264787
57042.578474051705	107720.90388055737	100380.7187005819	213584.89669466304	46487.45140264787
57336.61238371176	107705.62133436634	100387.3661144573	213584.89669466304	46487.45140264787
57630.64629337182	107705.62133436634	100387.3661144573	213584.89669466304	46487.45140264787
57924.68020303188	107705.62133436634	100387.3661144573	213584.89669466304	46487.45140264787
58218.71411269194	107705.62133436634	100387.3661144573	213584.89669466304	46487.45140264787
58512.748022351996	107722.6902814773	100391.57077778516	213584.89669466304	46487.45140264787
58806.781932012054	107764.50192854332	100421.58266082437	213602.8531283931	46563.42092072004
59100.81584167211	107764.50192854332	100421.58266082437	213602.8531283931	46563.42092072004
59394.84975133217	107774.38219278387	100422.21467608021	213602.8531283931	46563.42092072004
59688.88366099223	107774.38219278387	100422.21467608021	213602.8531283931	46563.42092072004
59982.91757065229	107780.10942640158	100422.75066243633	213602.8531283931	46563.42092072004
60276.951480312346	107823.59757921463	100437.0628540177	213832.3572511623	46588.92855527772
60570.985389972404	107877.764956004	100439.46972621352	214014.80507261757	46588.92855527772
60865.01929963246	107924.41977088178	100488.34462174306	214014.80507261757	46588.92855527772
61159.05320929252	107943.67038489514	100488.34462174306	214044.71354263948	46588.92855527772
61453.08711895258	107943.67038489514	100488.34462174306	214044.71354263948	46588.92855527772
61747.12102861264	107947.67085881766	100494.6682104958	214044.71354263948	46588.92855527772
62041.154938272695	107947.67085881766	100494.6682104958	214044.71354263948	46588.92855527772
62335.18884793275	107960.56669476653	100503.33072240214	214044.71354263948	46588.92855527772
62629.22275759281	107978.67738798515	100519.28727388485	214311.07597303583	46588.92855527772
62923.25666725287	107991.88453081873	100532.81007939581	214311.07597303583	46588.92855527772
63217.29057691293	107996.49680886017	100532.81007939581	214311.07597303583	46588.92855527772
63511.32448657299	107998.79639094132	100532.81007939581	214311.07597303583	46588.92855527772
63805.358396233045	108017.53061899064	100537.52002504175	214569.77585002995	46588.92855527772
64099.3923058931	108049.74182313863	100539.89894144147	214638.0228851739	46588.92855527772
64393.42621555316	108049.31848121673	100539.89894144147	214638.0228851739	46588.92855527772
64687.46012521322	108045.58967754229	100539.89894144147	214638.0228851739	46588.92855527772
64981.49403487328	108045.58967754229	100539.89894144147	214638.0228851739	46588.92855527772
65275.527944533336	108072.29728110685	100543.04056822447	214662.07258835624	46588.92855527772
65569.5618541934	108105.40293581037	100558.36224728139	214885.1117238816	46588.92855527772
65863.59576385346	108105.40293581037	100558.36224728139	214885.1117238816	46588.92855527772
66157.62967351353	108108.48564818403	100582.9957034417	214885.1117238816	46588.92855527772
66451.66358317359	108108.48564818403	100582.9957034417	214885.1117238816	46588.92855527772
66745.69749283366	108096.67925411639	100582.9957034417	214885.1117238816	46588.92855527772
67039.73140249372	108121.36496943641	100623.8337260276	214937.36629131736	46588.92855527772
67333.76531215379	108132.96697003508	100627.0720552176	215063.89072755282	46588.92855527772
67627.79922181385	108132.96697003508	100627.0720552176	215063.89072755282	46588.92855527772
67921.83313147392	108132.96697003508	100627.0720552176	215063.89072755282	46588.92855527772
68215.86704113398	108132.96697003508	100627.0720552176	215063.89072755282	46588.92855527772
68509.90095079405	108132.96697003508	100627.0720552176	215063.89072755282	46588.92855527772
68803.93486045412	108168.15709098948	100635.64540435819	215101.19241419394	46588.92855527772
69097.96877011418	108168.15709098948	100635.64540435819	215101.19241419394	46588.92855527772
69392.00267977425	108175.67593925606	100643.3810428927	215101.19241419394	46588.92855527772
69686.03658943431	108182.9810584312	100644.21211997962	215101.19241419394	46588.92855527772
69980.07049909438	108182.9810584312	100644.21211997962	215101.19241419394	46588.92855527772
70274.10440875444	108182.9810584312	100644.21211997962	215101.19241419394	46588.92855527772
70568.13831841451	108182.9810584312	100644.21211997962	215101.19241419394	46588.92855527772
70862.17222807457	108187.76752218737	100644.21211997962	215101.19241419394	46588.92855527772
71156.20613773464	108190.96005407775	100648.75400344245	215101.19241419394	46588.92855527772
71450.2400473947	108190.96005407775	100648.75400344245	215101.19241419394	46588.92855527772
71744.27395705477	108192.50066765213	100648.75400344245	215101.19241419394	46588.92855527772
72038.30786671484	108200.21070078791	100648.88898614507	215101.19241419394	46588.92855527772
72332.3417763749	108200.21070078791	100648.88898614507	215101.19241419394	46588.92855527772
72626.37568603497	108223.29135893851	100656.68211001402	215198.92898295738	46588.92855527772
72920.40959569503	108223.29135893851	100656.68211001402	215198.92898295738	46588.92855527772
73214.4435053551	108223.29135893851	100656.68211001402	215198.92898295738	46588.92855527772
73508.47741501516	108223.29135893851	100656.68211001402	215198.92898295738	46588.92855527772
73802.51132467523	108223.29135893851	100656.68211001402	215198.92898295738	46588.92855527772
74096.5452343353	108223.29135893851	100656.68211001402	215198.92898295738	46588.92855527772
74390.57914399536	108223.29135893851	100656.68211001402	215198.92898295738	46588.92855527772
74684.61305365543	108241.23067778753	100659.4172133366	215198.92898295738	46588.92855527772
74978.64696331549	108241.23067778753	100659.4172133366	215198.92898295738	46588.92855527772
75272.68087297556	108241.23067778753	100659.4172133366	215198.92898295738	46588.92855527772
75566.71478263562	108241.23067778753	100659.4172133366	215198.92898295738	46588.92855527772
75860.74869229569	108264.79040166564	100665.68370679382	215269.91693939368	46588.92855527772
76154.78260195575	108264.79040166564	100665.68370679382	215269.91693939368	46588.92855527772
76448.81651161582	108264.79040166564	100665.68370679382	215269.91693939368	46588.92855527772
76742.85042127589	108264.79040166564	100665.68370679382	215269.91693939368	46588.92855527772
77036.88433093595	108264.79040166564	100665.68370679382	215269.91693939368	46588.92855527772
77330.91824059602	108284.90568787744	100670.35858583968	215535.95130777571	46588.92855527772
77624.95215025608	108299.4421921294	100694.18751430322	215535.95130777571	46588.92855527772
77918.98605991615	108299.4421921294	100694.18751430322	215535.95130777571	46588.92855527772
78213.01996957621	108299.4421921294	100694.18751430322	215535.95130777571	46588.92855527772
78507.05387923628	108299.4421921294	100694.18751430322	215535.95130777571	46588.92855527772
78801.08778889634	108299.4421921294	100694.18751430322	215535.95130777571	46588.92855527772
79095.12169855641	108299.4421921294	100694.18751430322	215535.95130777571	46588.92855527772
79389.15560821648	108303.65067645216	100694.18751430322	215535.95130777571	46588.92855527772
79683.18951787654	108303.65067645216	100694.18751430322	215535.95130777571	46588.92855527772
79977.2234275366	108303.65067645216	100694.18751430322	215535.95130777571	46588.92855527772
80271.25733719667	108303.65067645216	100694.18751430322	215535.95130777571	46588.92855527772
80565.29124685674	108303.65067645216	100694.18751430322	215535.95130777571	46588.92855527772
80859.3251565168	108303.65067645216	100694.18751430322	215535.95130777571	46588.92855527772
81153.35906617687	108311.70638230623	100695.19814639913	215535.95130777571	46588.92855527772
81447.39297583693	108311.70638230623	100695.19814639913	215535.95130777571	46588.92855527772
81741.426885497	108311.70638230623	100695.19814639913	215535.95130777571	46588.92855527772
82035.46079515707	108311.70638230623	100695.19814639913	215535.95130777571	46588.92855527772
82329.49470481713	108311.70638230623	100695.19814639913	215535.95130777571	46588.92855527772
82623.5286144772	108311.70638230623	100695.19814639913	215535.95130777571	46588.92855527772
82917.56252413726	108311.70638230623	100695.19814639913	215535.95130777571	46588.92855527772
83211.59643379733	108311.70638230623	100695.19814639913	215535.95130777571	46588.92855527772
83505.6303434574	108311.70638230623	100695.19814639913	215535.95130777571	46588.92855527772
83799.66425311746	108311.70638230623	100695.19814639913	215535.95130777571	46588.92855527772
84093.69816277752	108311.70638230623	100695.19814639913	215535.95130777571	46588.92855527772
84387.73207243759	108312.93054442994	100700.7272502285	215535.95130777571	46588.92855527772
84681.76598209766	108312.93054442994	100700.7272502285	215535.95130777571	46588.92855527772
84975.79989175772	108312.93054442994	100700.7272502285	215535.95130777571	46588.92855527772
85269.83380141779	108312.93054442994	100700.7272502285	215535.95130777571	46588.92855527772
85563.86771107785	108312.93054442994	100700.7272502285	215535.95130777571	46588.92855527772
85857.90162073792	108315.15321580827	100700.7272502285	215535.95130777571	46588.92855527772
86151.93553039798	108336.56938167053	100711.39844578138	216038.91586469417	46588.92855527772
86445.96944005805	108343.3323813908	100719.89832712531	216038.91586469417	46588.92855527772
86740.00334971811	108343.3323813908	100719.89832712531	216038.91586469417	46588.92855527772
87034.03725937818	108343.3323813908	100719.89832712531	216038.91586469417	46588.92855527772
87328.07116903824	108343.3323813908	100719.89832712531	216038.91586469417	46588.92855527772
87622.10507869831	108343.3323813908	100719.89832712531	216038.91586469417	46588.92855527772
87916.13898835838	108343.3323813908	100719.89832712531	216038.91586469417	46588.92855527772
88210.17289801844	108343.3323813908	100719.89832712531	216038.91586469417	46588.92855527772
88504.2068076785	108343.3323813908	100719.89832712531	216038.91586469417	46588.92855527772
88798.24071733857	108343.3323813908	100719.89832712531	216038.91586469417	46588.92855527772
89092.27462699864	108343.3323813908	100719.89832712531	216038.91586469417	46588.92855527772
89386.3085366587	108343.3323813908	100719.89832712531	216038.91586469417	46588.92855527772
89680.34244631877	108343.3323813908	100719.89832712531	216038.91586469417	46588.92855527772
89974.37635597883	108343.3323813908	100719.89832712531	216038.91586469417	46588.92855527772
90268.4102656389	108343.3323813908	100719.89832712531	216038.91586469417	46588.92855527772
90562.44417529897	108343.3323813908	100719.89832712531	216038.91586469417	46588.92855527772
90856.47808495903	108343.3323813908	100719.89832712531	216038.91586469417	46588.92855527772
91150.5119946191	108343.3323813908	100719.89832712531	216038.91586469417	46588.92855527772
91444.54590427916	108343.3323813908	100719.89832712531	216038.91586469417	46588.92855527772
91738.57981393923	108343.3323813908	100719.89832712531	216038.91586469417	46588.92855527772
92032.6137235993	108343.3323813908	100719.89832712531	216038.91586469417	46588.92855527772
92326.64763325936	108343.3323813908	100719.89832712531	216038.91586469417	46588.92855527772
92620.68154291942	108343.3323813908	100719.89832712531	216038.91586469417	46588.92855527772
92914.71545257949	108343.3323813908	100719.89832712531	216038.91586469417	46588.92855527772
93208.74936223956	108343.3323813908	100719.89832712531	216038.91586469417	46588.92855527772
93502.78327189962	108384.45192974898	100725.55870137826	216587.66616687572	46588.92855527772
93796.81718155969	108384.45192974898	100725.55870137826	216587.66616687572	46588.92855527772
94090.85109121975	108384.45192974898	100725.55870137826	216587.66616687572	46588.92855527772
94384.88500087982	108384.45192974898	100725.55870137826	216587.66616687572	46588.92855527772
94678.91891053988	108384.45192974898	100725.55870137826	216587.66616687572	46588.92855527772
94972.95282019995	108395.81816449533	100725.55870137826	216640.58462180622	46588.92855527772
95266.98672986001	108395.81816449533	100725.55870137826	216640.58462180622	46588.92855527772
95561.02063952008	108395.81816449533	100725.55870137826	216640.58462180622	46588.92855527772
95855.05454918015	108395.81816449533	100725.55870137826	216640.58462180622	46588.92855527772
96149.08845884021	108395.81816449533	100725.55870137826	216640.58462180622	46588.92855527772
96443.12236850028	108395.81816449533	100725.55870137826	216640.58462180622	46588.92855527772
96737.15627816034	108395.81816449533	100725.55870137826	216640.58462180622	46588.92855527772
97031.19018782041	108395.81816449533	100725.55870137826	216640.58462180622	46588.92855527772
97325.22409748047	108395.81816449533	100725.55870137826	216640.58462180622	46588.92855527772
97619.25800714054	108395.81816449533	100725.55870137826	216640.58462180622	46588.92855527772
97913.2919168006	108395.81816449533	100725.55870137826	216640.58462180622	46588.92855527772
98207.32582646067	108395.81816449533	100725.55870137826	216640.58462180622	46588.92855527772
98501.35973612074	108395.81816449533	100725.55870137826	216640.58462180622	46588.92855527772
98795.3936457808	108395.81816449533	100725.55870137826	216640.58462180622	46588.92855527772
99089.42755544087	108395.81816449533	100725.55870137826	216640.58462180622	46588.92855527772
99383.46146510093	108395.81816449533	100725.55870137826	216640.58462180622	46588.92855527772
99677.495374761	108395.81816449533	100725.55870137826	216640.58462180622	46588.92855527772
99971.52928442106	108395.81816449533	100725.55870137826	216640.58462180622	46588.92855527772
100265.56319408113	108403.51339178627	100725.55870137826	216640.58462180622	46588.92855527772
100559.5971037412	108412.04278572011	100725.55870137826	216640.58462180622	46588.92855527772
100853.63101340126	108412.04278572011	100725.55870137826	216640.58462180622	46588.92855527772
101147.66492306133	108412.04278572011	100725.55870137826	216640.58462180622	46588.92855527772
101441.69883272139	108412.04278572011	100725.55870137826	216640.58462180622	46588.92855527772
101735.73274238146	108419.8725880735	100741.26192360552	216809.23299754728	46636.27539657451
102029.76665204152	108419.8725880735	100741.26192360552	216809.23299754728	46636.27539657451
102323.80056170159	108419.8725880735	100741.26192360552	216809.23299754728	46636.27539657451
102617.83447136165	108419.8725880735	100741.26192360552	216809.23299754728	46636.27539657451
102911.86838102172	108419.8725880735	100741.26192360552	216809.23299754728	46636.27539657451
103205.90229068178	108419.8725880735	100741.26192360552	216809.23299754728	46636.27539657451
103499.93620034185	108419.8725880735	100741.26192360552	216809.23299754728	46636.27539657451
103793.97011000192	108419.8725880735	100741.26192360552	216809.23299754728	46636.27539657451
104088.00401966198	108419.8725880735	100741.26192360552	216809.23299754728	46636.27539657451
104382.03792932205	108419.8725880735	100741.26192360552	216809.23299754728	46636.27539657451
104676.07183898211	108419.8725880735	100741.26192360552	216809.23299754728	46636.27539657451
104970.10574864218	108419.8725880735	100741.26192360552	216809.23299754728	46636.27539657451
105264.13965830224	108419.8725880735	100741.26192360552	216809.23299754728	46636.27539657451
105558.17356796231	108419.8725880735	100741.26192360552	216809.23299754728	46636.27539657451
105852.20747762237	108419.8725880735	100741.26192360552	216809.23299754728	46636.27539657451
106146.24138728244	108419.8725880735	100741.26192360552	216809.23299754728	46636.27539657451
106440.2752969425	108419.8725880735	100741.26192360552	216809.23299754728	46636.27539657451
106734.30920660257	108419.8725880735	100741.26192360552	216809.23299754728	46636.27539657451
107028.34311626264	108419.8725880735	100741.26192360552	216809.23299754728	46636.27539657451
107322.3770259227	108427.00242397143	100741.26192360552	216809.23299754728	46654.60188544678
107616.41093558277	108427.00242397143	100741.26192360552	216809.23299754728	46654.60188544678
107910.44484524283	108430.76799136082	100742.48133476246	216809.23299754728	46654.60188544678
108204.4787549029	108430.76799136082	100742.48133476246	216809.23299754728	46654.60188544678
108498.51266456296	108430.76799136082	100742.48133476246	216809.23299754728	46654.60188544678
108792.54657422303	108430.76799136082	100742.48133476246	216809.23299754728	46654.60188544678
109086.5804838831	108437.82006446084	100742.48133476246	216809.23299754728	46699.822609591145
109380.61439354316	108443.65785524827	100781.97278597458	216809.23299754728	46699.822609591145
109674.64830320323	108453.1388031817	100781.97278597458	216809.23299754728	46770.63928727809
109968.68221286329	108461.34048641965	100782.61442277927	216809.23299754728	46791.12469243629
110262.71612252336	108461.34048641965	100782.61442277927	216809.23299754728	46791.12469243629
110556.75003218342	108461.34048641965	100782.61442277927	216809.23299754728	46791.12469243629
110850.78394184349	108461.34048641965	100782.61442277927	216809.23299754728	46791.12469243629
111144.81785150355	108472.29762062972	100784.0782039463	216809.23299754728	46791.12469243629
111438.85176116362	108472.29762062972	100784.0782039463	216809.23299754728	46791.12469243629
111732.88567082369	108478.70848162203	100795.28314082882	216809.23299754728	46791.12469243629
112026.91958048375	108485.80617826029	100795.28314082882	216809.23299754728	46910.18910778791
112320.95349014382	108493.05930568482	100821.63184226342	216809.23299754728	46910.18910778791
112614.98739980388	108547.2695254546	100828.99501974185	217254.99110271898	46910.18910778791
112909.02130946395	108547.2695254546	100828.99501974185	217254.99110271898	46910.18910778791
113203.05521912401	108563.02601824513	100843.51739259875	217254.99110271898	46958.59387108544
113497.08912878408	108563.02601824513	100843.51739259875	217254.99110271898	46958.59387108544
113791.12303844414	108563.02601824513	100843.51739259875	217254.99110271898	46958.59387108544
114085.15694810421	108563.02601824513	100843.51739259875	217254.99110271898	46958.59387108544
114379.19085776428	108568.55566889801	100843.51739259875	217254.99110271898	46958.59387108544
114673.22476742434	108568.55566889801	100843.51739259875	217254.99110271898	46958.59387108544
114967.2586770844	108585.59298806639	100843.71842135597	217254.99110271898	46968.78046662303
115261.29258674447	108590.23222809704	100855.89793552335	217254.99110271898	46968.78046662303
115555.32649640454	108590.23222809704	100855.89793552335	217254.99110271898	46968.78046662303
115849.3604060646	108590.23222809704	100855.89793552335	217254.99110271898	46968.78046662303
116143.39431572467	108597.03005865695	100855.89793552335	217254.99110271898	46968.78046662303
116437.42822538473	108597.03005865695	100855.89793552335	217254.99110271898	46968.78046662303
116731.4621350448	108597.03005865695	100855.89793552335	217254.99110271898	46968.78046662303
117025.49604470487	108603.92915170472	100863.11031192787	217254.99110271898	46982.0179473191
117319.52995436493	108603.92915170472	100863.11031192787	217254.99110271898	46982.0179473191
117613.563864025	108606.48219194585	100863.11031192787	217254.99110271898	46982.0179473191
117907.59777368506	108606.48219194585	100863.11031192787	217254.99110271898	46982.0179473191
118201.63168334513	108606.48219194585	100863.11031192787	217254.99110271898	46982.0179473191
118495.6655930052	108606.48219194585	100863.11031192787	217254.99110271898	46982.0179473191
118789.69950266526	108614.76094293084	100869.34830914451	217254.99110271898	46982.0179473191
119083.73341232532	108614.76094293084	100869.34830914451	217254.99110271898	46982.0179473191
119377.76732198539	108624.95615038587	100883.30356648359	217254.99110271898	47002.01662928021
119671.80123164546	108624.95615038587	100883.30356648359	217254.99110271898	47002.01662928021
119965.83514130552	108624.95615038587	100883.30356648359	217254.99110271898	47002.01662928021
120259.86905096559	108624.95615038587	100883.30356648359	217254.99110271898	47002.01662928021
120553.90296062565	108624.95615038587	100883.30356648359	217254.99110271898	47002.01662928021
120847.93687028572	108624.95615038587	100883.30356648359	217254.99110271898	47002.01662928021
121141.97077994578	108624.95615038587	100883.30356648359	217254.99110271898	47002.01662928021
121436.00468960585	108631.03965875886	100883.30356648359	217254.99110271898	47002.01662928021
121730.03859926591	108649.76773645788	100888.5529612209	217333.01022465754	47002.01662928021
122024.07250892598	108655.84932810438	100914.12508960144	217333.01022465754	47002.01662928021
122318.10641858605	108655.84932810438	100914.12508960144	217333.01022465754	47002.01662928021
122612.14032824611	108664.07464717723	100914.12508960144	217333.01022465754	47060.74369179337
122906.17423790618	108664.07464717723	100914.12508960144	217333.01022465754	47060.74369179337
123200.20814756624	108664.07464717723	100914.12508960144	217333.01022465754	47060.74369179337
123494.2420572263	108664.07464717723	100914.12508960144	217333.01022465754	47060.74369179337
123788.27596688637	108664.07464717723	100914.12508960144	217333.01022465754	47060.74369179337
124082.30987654644	108677.79849926838	100932.96262153592	217333.01022465754	47183.922444585354
124376.3437862065	108685.46242909213	100936.93191989695	217333.01022465754	47215.25234654594
124670.37769586657	108685.46242909213	100936.93191989695	217333.01022465754	47215.25234654594
124964.41160552663	108690.58265717975	100936.93191989695	217333.01022465754	47215.25234654594
125258.4455151867	108690.58265717975	100936.93191989695	217333.01022465754	47215.25234654594
125552.47942484677	108704.41961197683	100941.55025041057	217333.01022465754	47218.72531245338
125846.51333450683	108704.41961197683	100941.55025041057	217333.01022465754	47218.72531245338
126140.5472441669	108715.85582456237	100956.90891800266	217333.01022465754	47218.72531245338
126434.58115382696	108715.85582456237	100956.90891800266	217333.01022465754	47218.72531245338
126728.61506348703	108715.85582456237	100956.90891800266	217333.01022465754	47218.72531245338
127022.6489731471	108717.05285146929	100961.77383219436	217333.01022465754	47218.72531245338
127316.68288280716	108717.05285146929	100961.77383219436	217333.01022465754	47218.72531245338
127610.71679246722	108723.94199296292	100961.77383219436	217333.01022465754	47292.14601807186
127904.75070212729	108723.94199296292	100961.77383219436	217333.01022465754	47292.14601807186
128198.78461178736	108723.94199296292	100961.77383219436	217333.01022465754	47292.14601807186
128492.81852144742	108730.25056164245	100964.81521520231	217333.01022465754	47292.14601807186
128786.85243110749	108734.2176501059	100964.81521520231	217333.01022465754	47292.14601807186
129080.88634076755	108737.82418683944	100964.81521520231	217333.01022465754	47292.14601807186
129374.92025042762	108743.14490920275	100972.92527873322	217333.01022465754	47292.14601807186
129668.95416008768	108745.7224483733	100982.57715376011	217333.01022465754	47292.14601807186
129962.98806974775	108755.57166792182	100993.68474159093	217494.0257646316	47218.72531245338
130257.02197940781	108764.68276035263	100996.5643307804	217494.0257646316	47292.14601807186
130551.05588906788	108761.42053823531	100996.5643307804	217494.0257646316	47292.14601807186
130845.08979872795	108764.79476633645	100996.5643307804	217494.0257646316	47292.14601807186
131139.123708388	108775.96687439467	101002.84081586321	217494.0257646316	47308.330014824
131433.15761804808	108782.10796099152	101002.84081586321	217494.0257646316	47308.330014824
131727.19152770814	108782.10796099152	101002.84081586321	217494.0257646316	47308.330014824
132021.2254373682	108783.64173129736	101012.74516191968	217494.0257646316	47308.330014824
132315.25934702827	108791.62821705402	101017.04308574206	217494.0257646316	47329.45634741508
132609.29325668834	108802.96335269108	101017.04308574206	217494.0257646316	47363.4358435291
132903.3271663484	108808.805430345	101032.88015820425	217494.0257646316	47363.4358435291
133197.36107600847	108808.805430345	101032.88015820425	217494.0257646316	47363.4358435291
133491.39498566854	108825.32744054112	101094.13336415481	217494.0257646316	47384.40186931991
133785.4288953286	108844.71487654836	101100.6410028478	217494.0257646316	47400.9129830145
134079.46280498867	108850.32061034036	101139.92060976266	217494.0257646316	47400.9129830145
134373.49671464873	108850.32061034036	101139.92060976266	217494.0257646316	47400.9129830145
134667.5306243088	108863.62329518805	101145.6695105839	217494.0257646316	47405.02703725279
134961.56453396886	108882.06702637419	101157.93313290953	217494.0257646316	47462.77183220937
135255.59844362893	108888.51382157569	101157.93313290953	217494.0257646316	47462.77183220937
135549.632353289	108911.05970572097	101182.89965636488	217494.0257646316	47617.61479556053
135843.66626294906	108911.05970572097	101182.89965636488	217494.0257646316	47617.61479556053
136137.70017260913	108918.13636372636	101182.89965636488	217494.0257646316	47664.024583500395
136431.7340822692	108943.50038657233	101230.24364863371	217494.0257646316	47837.01206893981
136725.76799192926	108951.74824193129	101230.24364863371	217494.0257646316	47897.56147181371
137019.80190158932	108956.02214852946	101237.26333491883	217494.0257646316	47897.56147181371
137313.8358112494	108958.0466342691	101237.26333491883	217658.95551519815	47837.01206893981
137607.86972090945	108958.0466342691	101237.26333491883	217658.95551519815	47837.01206893981
137901.90363056952	108963.82308646491	101245.38996622563	217658.95551519815	47837.01206893981
138195.93754022958	108972.25976444082	101249.26151290855	217658.95551519815	47897.56147181371
138489.97144988965	108979.53412319835	101268.55510798961	217658.95551519815	47904.66158785298
138784.00535954972	108992.17258368578	101278.06012735081	217658.95551519815	47930.34741669348
139078.03926920978	108992.17258368578	101278.06012735081	217658.95551519815	47930.34741669348
139372.07317886985	108999.38938546913	101278.06012735081	217658.95551519815	47937.66457128664
139666.1070885299	108999.38938546913	101278.06012735081	217658.95551519815	47937.66457128664
139960.14099818998	109007.76649151635	101280.03769892776	217658.95551519815	47937.66457128664
140254.17490785004	109018.85259008594	101293.78180933293	217658.95551519815	47950.33550700017
140548.2088175101	109029.25400163695	101311.24033110826	217658.95551519815	47950.33550700017
140842.24272717017	109029.25400163695	101311.24033110826	217658.95551519815	47950.33550700017
141136.27663683024	109042.20006327487	101311.49222830782	217658.95551519815	47961.02962494885
141430.3105464903	109047.69706649604	101315.21577190411	217658.95551519815	47961.02962494885
141724.34445615037	109061.67197056036	101338.87969048676	217658.95551519815	47964.35951105419
142018.37836581044	109068.31974917233	101338.87969048676	217658.95551519815	47964.35951105419
142312.4122754705	109073.16884504506	101343.9287309101	217658.95551519815	47964.35951105419
142606.44618513057	109075.23710064721	101343.9287309101	217658.95551519815	47964.35951105419
142900.48009479063	109093.8078318894	101352.56563479223	217658.95551519815	47969.79576283498
143194.5140044507	109102.60329453128	101352.56563479223	217658.95551519815	47986.721539044156
143488.54791411076	109113.43159258137	101363.8568014036	217658.95551519815	47987.760946709954
143782.58182377083	109128.42689172449	101390.83398446204	217658.95551519815	47987.760946709954
144076.6157334309	109147.42503830777	101396.22358847524	217658.95551519815	48067.215513107454
144370.64964309096	109165.54962732481	101401.10142464154	217658.95551519815	48075.837088021864
144664.68355275103	109176.93455150645	101407.15845843524	217720.05217154644	48067.215513107454
144958.7174624111	109176.93455150645	101407.15845843524	217720.05217154644	48067.215513107454
145252.75137207116	109184.41921686637	101411.4372477698	217720.05217154644	48067.215513107454
145546.78528173122	109206.13528174853	101423.49967347711	217720.05217154644	48075.837088021864
145840.8191913913	109225.36846948923	101425.24441378503	217720.05217154644	48145.65741423417
146134.85310105135	109225.3046127688	101425.24441378503	217720.05217154644	48145.65741423417
146428.88701071142	109233.7441200714	101425.24441378503	217720.05217154644	48148.94590771228
146722.92092037149	NaN	NaN	NaN	NaN
