# Supplementary material for: mtDNAcombine: tools to combine sequences from multiple studies
Source: BMC Bioinformatics. 2021 Mar 9;22:115. doi: 10.1186/s12859-021-04048-0 (PMC7945669; doi:10.1186/s12859-021-04048-0)
Supplement: Supplementary file 3 — Additional file 3. Input files needed to recreate the plots in this paper: raw sequence data for alignment. [file 12859_2021_4048_MOESM3_ESM.fasta]

>GQ870814.1
atgaacccccaagcaaaacttatctttacaatcagcctattactgggaaccaccattacaatctcaagcaaccactgaatcatagcctgagccggcctagaaattaacacactcgctattctaccactaatctcaaaatcccaccacccacgatccattgaagcagccactaagtactttcttacccaatcagccgcctcggccctggtcctattctccagcatgaccaacgcatggcacaccggacaatgggacatcacccagctatcccatcccacatccagcttaatcctaacctccgcaattgcaataaaactaggcctagttccattccacttctgatttccagaagtactacaaggctctccactctccaccggcctcctcttatccaccatcataaaacttcccccaatcaccctcctgtacataacctcctcctcactcaaccccacactcctaactaccctagccgtcctatcagcagccattggtggatggataggcctcaaccaaacacaaatccgaaaaatcctggccttctcatctatctcccacctaggatgaatggcgatcatcatcgtttacaaccctaaacttactctacttaacttctacctgtacaccataataaccgcaactgtattcctagccctaaattcaatcaaagtacttaaactatccaccctaataaccgcatggactaaaataccatcactaaatgcaatactactattgaccctcctttccttagcaggtcttccccccttaacaggattcttacccaaatgactcatcattcaagaactaaccaaacaagaaataatccctgcagccacacttatatctcttctctcactactaagcttatacttttaccttcgccttgcatactgcacaacaattacactaccaccacacaccacaaatcacatgaaacaatgacgcactaacaaatcaaccaacatcctagtagccatcttggccacgatatccctcactcttctccctatttcccctttaattattaccatcctataa
>GQ870801.1
atgaacccccaagcaaaacttatctttataatcagcctattactaggaaccaccatcacaatctcaagcaaccactgaatcatagcctgagccggcctagaaatcaacacactcgctattctgccactaatctcaaaatcccaccacccacgatctattgaagcagccactaagtacttccttacccagtcagccgcctcggccctggtcctattctccagcatgaccaacgcatgacacaccggacaatgggacatcacccagctatcccaccccacatccagcttaatcctaacctccgcaattgcaataaaactaggcctagtcccattccacttctgattcccagaagtactacaaggctccccactctccaccggcctcctcttatcaaccatcataaaactacccccaatcaccctcctgtacataacctccccctcacttaaccccacactcctaactactctggctatcctctcagcagccattggtggatgaatgggccttaaccaaacacaaatccgaaaaatcctggccttttcctctatctcccacctaggatgaatagcgatcatcatcatttacaaccccaaactcactcttcttaacttctacctatataccataataaccgcaactgtattcctagccctaaattcaattaaagtacttaaactatccaccctaataactgcatggactaaagtgccatcactaaatgcaatactactattgactctactttctttagcaggtctccctcccttaacaggattcttacccaaatgactcatcatccaagaactaaccaaacaagaaataatccccgcagccacacttatatctcttctctcactactaagcttatacttctacctccgccttgcatactgcacaacaattacactcccaccacacaccacaaaccacatgaagcaatgacgcactaacaaatcaaccaacatcctagtagccatcttggccacgatatccatcactctcctccctatctcccccttaattattgccaccatataa
>GQ870866.1
atgaacccccaagcaaaacttatctttacaatcagcctattactgggaaccaccattacaatctcaagcaaccactgaatcatagcctgagccggcctagaaattaacacactcgctattctaccactaatctcaaaatcccaccacccacgatccattgaagcagccactaagtacttccttacccaatcagccgcctcggccctggtcctattctccagcatgaccaacgcatggcacaccggacaatgggacatcacccagctatcccatcccacatccagcttaatcctaacctccgcaattgcaataaaactaggcctagttccattccacttctgatttccagaagtactacaaggctctccactctccaccggcctcctcttatccaccatcataaaacttcccccaatcaccctcctgtacataacttcctcctcactcaaccccacactcctaactaccctagccgtcctatcagcagccattggtggatggataggcctcaaccaaacacaaatccgaaaaatcctggccttctcatctatctcccacctaggatgaatggcgatcatcatcgtttacaaccctaaacttactctacttaacttctacctgtacaccataataaccgcaactgtattcctagccctaaattcaatcaaagtacttaaactatccaccctaataaccgcatggactaaaataccatcactaaatgcaatactactattgaccctcctttccttagcaggtcttccccccttaacaggattcttacccaaatgactcatcattcaagaactaaccaaacaagaaataatccctgcagccacacttatatctcttctctcactactaagcttatacttttaccttcgccttgcatactgcacaacaattacactaccaccacacaccacaaatcacatgaaacaatgacgcactaacaaatcaaccaacatcctagtagccatcttggccacgatatccctcactcttctccctatttcccctttaattattaccatcctataa
>GQ870809.1
atgaacccccaagcaaaacttatctttacaatcagcctattactgggaaccaccattacaatctcaagcaaccactgaatcatagcctgagccggcctagaaattaacacactcgctattctaccactaatctcaaaatcccaccacccacgatccattgaagcagccactaagtacttccttacccaatcagccgcctcggccctggtcctattctccagcatgaccaacgcatggcacaccggacaatgggacatcacccagctatcccatcccacatccagcttaatcctaacctccgcaattgcaataaaactaggcctagttccattccacttctgatttccagaagtactacaaggctctccactctccaccggcctcctcttatccaccatcataaaacttcccccaatcaccctcctgtacataacttcctcctcactcaaccccacactcctaactaccctagccgtcctatcagcagccattggtggatggataggcctcaaccaaacacaaatccgaaaaatcctggccttctcatctatctcccacctaggatgaatggcgatcatcatcgtttacaaccctaaacttactctacttaacttctacctgtacaccataataaccgcaactgtattcctagccctaaattcaatcaaagtacttaaactatccaccctaataaccgcatggactaaaataccatcactaaatgcaatactactattgaccctcctttccttagcaggtcttccccccttaacaggattcttacccaaatgactcatcattcaagaactaaccaaacaagaaataatccctgcagccacacttatatctcttctctcactactaagcttatacttttaccttcgccttgcatactgcacaacaattacactaccaccacacaccacaaatcacatgaaacaatgacgcactaacaaatcaaccaacatcctagtagccatcttggccacgatatccctcactcttctccctatttcccctttaattattaccatcctataa
>GQ870837.1
atgaacccccaagcaaaacttatctttataatcagcctattactaggaaccaccatcacaatctcaagcaaccactgaatcatagcctgagccggcctagaaatcaacacactcgctattctgccactaatctcaaaatcccaccacccacgatctattgaagcagccactaagtacttccttacccagtcagccgcctcggccctggtcctattctccagcatgaccaacgcatgacacaccggacaatgggacatcacccagctatcccaccccacatccagcttaatcctgacctccgcaatcgcaataaaactaggcctagtcccattccacttctgattcccagaagtactacaaggctccccactctccaccggcctcctcttatcaaccatcataaaactcccaccaatcaccctcctgtacataacctctccctcacttaaccctacactcctaactactctggctatcctctcagcagccattggtggatgaatgggccttaaccaaacacaaatccgaaaaatcctggccttttcctctatctcccacctaggatgaatagcgatcatcatcatttacaaccccaaactcactctccttaacttctacctatataccataataaccgcaactgtattcctagccctaaattcaattaaagtacttaaactatccaccctaataactgcatggactaaagtgccatcactaaatgcaatactactattgaccctcctttctttagcaggtctccctcccttaacaggattcttacccaaatgactcatcatccaagaactaaccaaacaagaaataatccccgcagccacacttatatctcttctctcactactaagcttatacttctaccttcgccttgcatactgcacaacaattacactcccaccacacaccacaaaccacattaagcaatgacgcactaacaaatcaaccaacatcctagtagccatcttggccacgatatccatcactctcctccctatctcccccttaattattgtcaccatataa
>GQ870860.1
atgaacccccaagcaaaacttatctttacaatcagcctattactgggaaccaccattacaatctcaagcaaccactgaatcatagcctgagccggcctagaaattaacacactcgctattctaccactaatctcaaaatcccaccacccacgatccattgaagcagccactaagtacttccttacccaatcagccgcctcggccctggtcctattctccagcatgaccaacgcatggcacaccggacaatgggacatcacccagctatcccatcccacatccagcttaatcctaacctccgcaattgcaataaaactaggcctagttccattccacttctgatttccagaagtactacaaggctctccactctccaccggcctcctcttatccaccatcataaaacttcccccaatcaccctcctgtacataacctcctcctcactcaaccccacactcctaactaccctagccgtcctatcagcagccattggtggatggataggcctcaaccaaacacaaatccgaaaaatcctggccttctcatctatctcccacctaggatgaatggcgatcatcatcgtttacaaccctaaacttactctacttaacttctacctgtacaccataataaccgcaactgtattcctagccctaaattcaatcaaagtacttaaactatccaccctaataaccgcatggactaaaataccatcactaaatgcaatactactattaaccctcctttccttagcaggtcttccccccttaacaggattcttacccaaatgactcatcattcaagaactaaccaaacaagaaataatccctgcagccacacttatatctcttctctcactactaagcttatacttttaccttcgccttgcatactgcacaacaattacactaccaccacacaccacaaatcacatgaaacaatgacgcactaacaaatcaaccaacatcctagtagccatcttggccacgatatccctcactcttctccctatttcccctttaattattaccatcctataa
>GQ870821.1
atgaacccccaagcaaaacttgtctttataatcagcctattactaggaaccaccatcacaatctcaagcaaccactgaatcatagcctgagccggcctagaaatcaacacactcgctattctgccacttatctcaaaatcccaccacccacgatccattgaagcagccactaagtacttccttacccaatcagccgcctcggccctggtcctattctccagcatgaccaacgcatggcacactggacaatgagacattacccagctatcccatcccacatccagcttaatcttaacctccgcaattgcaataaaactaggtctagtcccattccacttctgatttccagaagtactacaaggctccccactctccaccggcctcctcttatcaaccatcataaaactccccccaatcaccctcctatacataacctccccctcacttaaccctacactcctaactactctggccatcctctcagcagccattggtggatgaatgggccttaaccaaacacaaatccgaaaaatcctagccttttcctctatctcccacctaggatgaatggcgatcatcatcatttacaaccccaaacttactctccttaacttctacctatataccataataaccgcaactgtattcctagccctaaattcaattaaagtacttaaactatccaccctaataactgcatggactaaagtaccatcactaaatgcaatactactattaactctcctttctttagcaggcctccctcccttaacaggattcttacccaaatgactcatcatccaagaactaaccaaacaagaaataatccccgcagccacactcatatctcttctctcactactaagcttatacttctaccttcgccttgcatactgcacaacaattacactcccaccacacaccacaaaccacatgaagcaatgacgcactaacaaatcaaccaacatcctagtagccatcttggccacgatatccatcactcttctccctatctcccccttaattattgccaccctataa
>GQ870830.1
atgaacccccaagcaaaacttatctttacaatcagcctattactgggaaccaccattacaatctcaagcaaccactgaatcatagcctgagccggcctagaaattaacacactcgctattctaccactaatctcaaaatcccaccacccacgatccattgaagcagccactaagtacttccttacccaatcagccgcctcggccctggtcctattctccagcatgaccaacgcatggcacaccggacaatgagacatcacccagctatcccatcccacatccagcttaatcctaacctccgcaattgcaataaaactaggcctagttccattccacttctgatttccagaagtactacaaggctctccactcttcaccggcctcctcttatccaccatcataaaacttcccccaatcaccctcctgtacataacttcctcctcactcaaccccacactcctaactaccctagccgtactatcagcagccattggtggatgaataggcctcaaccaaacacaaatccgaaaaatcctagccttctcatctatctcccacctaggatgaatggcgatcatcatcgtttacaaccctaaacttactctacttaacttctacctgtacaccataataaccgcaactgtattcctagccctaaattcaatcaaagtacttaaactatccaccctaataaccgcatggactaaaataccatcactaaatgcaatactactactgaccctcctttccttggcaggtcttccccccttaacaggattcttacccaaatgactcatcattcaagaactaaccaaacaagaaataatccctgcagccacacttatatctcttctctcactactaagcttatacttttaccttcgccttgcatactgcacaacaattacactaccaccacacaccacaaatcacatgaaacaatgacgcactaacaaatcaaccaacatcctagtagccatcttggccacgatatccctcactcttctccctatttcccctttaattattaccatcctataa
>FJ547516.1
atgaacccccaagcaaaacttatctttataatcagcctattactaggaaccaccatcacaatctcaagcaaccactgaatcatagcctgagccggcctagaaatcaacacactcgctattctgccactaatctcaaaatcccaccacccacgatctattgaagcagccactaagtacttccttacccagtcagccgcctcggccctggtcctattctccagcatgaccaacgcatgacacaccggacaatgggacatcacccagctatcccaccccacatccagcttaatcctaacctccgcaattgcaataaaactaggcctagtcccattccacttctgattcccagaagtactacaaggctccccactctccaccggcctcctcttatcaaccatcataaaactccctccaatcaccctcctgtacataacctccacctcacttaaccctacactcctaactactctggctatcctctcagcagccattggtggatgaatgggcctcaaccaaacacaaatccgaaaaatcctggccttttcctctatctcccacctaggatgaatagcgatcatcatcatttacaaccccaaactcactctccttaacttctacctatacaccataataaccgcaactgtattcctagccctaaattcaattaaagtacttaaactatccaccctaataactgcatggactaaagtgccatcactaaatgcaatactactattgactctcctttctttagcaggtctccctcccttaacaggattcttacccaaatgactcatcatccaagaactaaccaaacaagaaataatccccgcagccacacttatatctcttctctcactactaagcttatacttctaccttcgccttgcatactgcacaacaattacactcccaccacacaccacaaaccacatgaagcaatgacgcactaacaaatcaaccaacatcctagtagccatcttggccacgatatccatcactctcctccctatctcccccttaattattgccaccatataa
>GQ870861.1
atgaacccccaagcaaaacttatctttacaatcagcctattactgggaaccaccattacaatctcaagcaaccactgaatcatagcctgagccggcctagaaattaacacactcgctattctaccactaatctcaaaatcccaccacccacgatccattgaagcagccactaagtacttccttacccaatcagccgcctcggccctggtcctattctccagcatgaccaacgcatggcacaccggacaatgggacatcacccagctatcccatcccacatccagcttaatcctaacctccgcaattgcaataaaactaggcctagttccattccacttctgatttccagaagtactacaaggctctccactctccaccggcctcctcttatccaccatcataaaacttcccccaatcaccctcctgtacataacttcctcctcactcaaccccacactcctaactaccctagccgtcctatcagcagccattggtggatggataggcctcaaccaaacacaaatccgaaaaatcctggccttctcatctatctcccacctaggatgaatggcgatcatcatcgtttacaaccctaaacttactctacttaacttctacctgtacaccataataaccgcaactgtattcctagccctaaattcaatcaaagtacttaaactatccaccctaataaccgcatggactaaaataccatcactaaatgcaatactactattgaccctcctttccttagcaggtcttccccccttaacaggattcttacccaaatgactcatcattcaagaactaaccaaacaagaaataatccctgcagccacacttatatctcttctctcactactaagcttatacttttaccttcgccttgcatactgcacaacaattacactaccaccacacaccacaaatcacatgaaacaatgacgcactaacaaatcaaccaacatcctagtagccatcttggccacgatatccctcactcttctccctatttcccctttaattattaccatcctataa
>GQ870800.1
atgaacccccaagcaaaacttatctttataatcagcctattactaggaaccaccatcacaatctcaagcaaccactgaatcatagcctgagccggcctagaaatcaacacactcgctattctgccactaatctcaaaatcccaccacccacgatctattgaagcagccactaagtacttccttacccagtcagccgcctcggccctggtcctattctccagcatgaccaacgcatgacacaccggacaatgggacatcacccagctatcccaccccacatccagcttaatcctaacctccgcaattgcaataaaactaggcctagtcccattccacttctgattcccagaagtactacaaggctccccactctccaccggcctcctcttatcaaccatcataaaactccccccaatcaccctcctgtacataacctccccctcacttaaccccacactcctaactactctggctatcctctcagcagccattggtggatgaatgggccttaaccaaacacaaatccgaaaaatcctggccttttcctctatctcccacctaggatgaatagcgatcatcatcatttacaaccccaaactcactctccttaacttctacctatataccataataaccgcaactgtattcctagccctaaattcaattaaagtacttaaactatccaccctaataactgcatggactaaagtgccatcactaaatgcaatactactattgactctcctttctttagcaggtctccctcccttaacaggattcttacccaaatgactcatcatccaagaactaaccaaacaagaaataatccccgcagccacacttatatctcttctctcactactaagcttatacttctacctccgccttgcatactgcacaacaattacactcccaccacacaccacaaaccacatgaagcaatgacgcactaacaaatcaaccaacatcctagtagccatcttggccacgatatccatcactctcctccctatctcccccttaattattgccaccatataa
>KM078781.1
atgaacccccaagcaaaacttatctttataatcagcctattactaggaaccaccatcacaatctcaagcaaccactgaatcatagcctgagccggcctagaaatcaacacactcgctattctgccactaatctcaaaatcccaccacccacgatctattgaagcagccactaagtacttccttacccagtcagccgcctcggccctggtcctattctccagcatgaccaacgcatgacacaccggacaatgggacatcacccagctatcccaccccacatccagcttaatcctaacctccgcaattgcaataaaactaggcctagtcccattccacttctgattcccagaagtactacaaggctccccactctccaccggcctcctcttatcaaccatcataaaactcccaccaatcaccctcctgtacataacctccccctcacttaaccctacactcctaactactctggctatcctctcagcagccattggtggatgaatgggccttaaccaaacacaaatccgaaaaatcctggccttttcctctatctcccacctaggatgaatagcgatcatcatcatttacaaccccaaactcactctccttaacttctacctatataccataataaccgcaactgtattcctagccctaaattcaattaaagtacttaaactatccaccctaataactgcatggactaaagtgccatcactaaatgcaatactactattgaccctcctttctttagcaggtctccctcccttaacaggattcttacccaaatgactcatcatccaagaactaaccaaacaagaaataatccccgcagccacacttatatctcttctctcactactaagcttatacttctaccttcgccttgcatactgcacaacaattacactcccaccacacaccacaaaccacatgaagcaatgacgcactaacaaatcaaccaacatcctagtagccatcttggccacgatatccattactctcctccctatctcccccttaattattgtcaccatata
>GQ870843.1
atgaacccccaagcaaaacttatctttataatcagcctattactaggaaccaccatcacaatctcaagcaaccactgaatcatagcctgagccggcctagaaatcaacacactcgctattctgccactaatctcaaaatcccaccacccacgatctattgaagcagccactaagtacttccttacccagtcagccgcctcggccctggtcctattctccagcatgaccaacgcatgacacaccggacaatgggacatcacccagctatcccaccccacatccagcttaatcctaacctccgcaattgcaataaaactaggcctagtcccattccacttctgattcccagaagtactacaaggctccccactctccaccggcctcctcttatcaaccatcataaaactcccaccaatcaccctcctgtacataacctccccctcacttaaccctacactcctaactactctggctatcctctcagcagccattggtggatgaatgggccttaaccaaacacaaatccgaaaaatcctggccttttcctctatctcccacctaggatgaatagcgatcatcatcatttacaaccccaaactcactctccttaacttctacctatataccataataaccgcaactgtattcctagccctaaattcaattaaagtacttaaactatccaccctaataactgcatggactaaagtgccatcactaaatgcaatactactattgaccctcctttctttagcaggtctccctcccttaacaggattcttacccaaatgactcatcatccaagaactaaccaaacaagaaataatccccgcagccacacttatatctcttctctcactactaagcttatacttctaccttcgccttgcatactgcacaacaattacactcccaccacacaccacaaaccacatgaagcaatgacgcactaacaaatcaaccaacatcctagtagccatcttggccacgatatccattactctcctccctatctcccccttaattattgccaccatataa
>GQ870863.1
atgaacccccaagcaaaacttatctttacaatcagcctattactgggaaccaccattacaatctcaagcaaccactgaatcatagcctgagccggcctagaaattaacacactcgctattctaccactaatctcaaaatcccaccacccacgatccattgaagcagccactaagtacttccttacccaatcagccgcctcggccctggtcctattctccagcatgaccaacgcatggcacaccggacaatgggacatcacccagctatcccatcccacatccagcttaatcctaacctccgcaattgcaataaaactaggcctagttccattccacttctgatttccagaagtactacaaggctctccactctccaccggcctcctcttatccaccatcataaaacttcccccaatcaccctcctgtacataacctcctcctcactcaaccccacactcctaactaccctagccgtcctatcagcagccattggtggatggataggcctcaaccaaacacaaatccgaaaaatcctggccttctcatctatctcccacctaggatgaatggcgatcatcatcgtttacaaccctaaacttactctacttaacttctacctgtacaccataataaccgcaactgtattcctagccctaaattcaatcaaagtacttaaactatccaccctaataaccgcatggactaaaataccatcactaaatgcaatactactattgaccctcctttccttagcaggtcttccccccttaacaggattcttacccaaatgactcatcattcaagaactaaccaaacaagaaataatccctgcagccacacttatatctcttctctcactactaagcttatacttttaccttcgccttgcatactgcacaacaattacactaccaccacacaccacaaatcacatgaaacaatgacgcactaacaaatcaaccaacatcctagtagccatcttggccacgatatccctcactcttctccctatttcccctttaattattaccatcctataa
>GQ870857.1
atgaacccccaagcaaaacttatctttacaatcagcctattactgggaaccaccattacaatctcaagcaaccactgaatcatagcctgagccggcctagaaattaacacactcgctattctaccactaatctcaaaatcccaccacccacgatccattgaagcagccactaagtacttccttacccaatcagccgcctcggccctggtcctattctccagcatgaccaacgcatggcacaccggacaatgggacatcacccagctatcccatcccacatccagcttaatcctaacctccgcaattgcaataaaactaggcctagttccattccacttctgatttccagaagtactacaaggctctccactctccaccggcctcctcttatccaccatcataaaacttcccccaatcaccctcctgtacataacctcctcctcactcaaccccacactcctaactaccctagccgtcctatcagcagccattggtggatggataggcctcaaccaaacacaaatccgaaaaatcctggccttctcatctatctcccacctaggatgaatggcgatcatcatcgtttacaaccctaaacttactctacttaacttctacctgtacaccataataaccgcaactgtattcctagccctaaattcaatcaaagtacttaaactatccaccctaataaccgcatggactaaaataccatcactaaatgcaatactactattgaccctcctttccttagcaggtcttccccccttaacaggattcttacccaaatgactcatcattcaagaactaaccaaacaagaaataatccctgcagccacacttatatctcttctctcactactaagcttatacttttaccttcgccttgcatactgcacaacaattacactaccaccacacaccacaaatcacatgaaacaatgacgcactaacaaatcaaccaacatcctagtagccatcttggccacgatatccctcactcttctccctatttcccctttaattattaccatcctataa
>GQ870838.1
atgaacccccaagcaaaacttatctttatgatcagcctattactaggaaccaccatcacaatctcaagcaaccactgaatcatagcctgagccggcctagaaatcaacacactcgctattctaccactaatctcaaaatcccaccacccacgatctattgaagcagccactaagtacttccttacccagtcagccgcctcggccctggtcctattctccagcatgaccaacgcatgacacaccggacaatgggacatcacccagctatcccaccccacatccagcttaatcctaacctccgcaattgcaataaaactaggcctagtcccattccacttctgattcccagaagtactacaaggctccccactctccaccggcctcctcttatcaaccatcataaaactccccccaatcaccctcctgtacataacctccccctcacttaaccctacactcctaactactctggctatcctctcagcagccattggtggatgaatgggccttaaccaaacacaaatccgaaaaatcctggccttttcctctatctcccacctaggatgaatagcgatcatcatcatttacaaccccaaactcactctccttaacttctacctatataccataataaccgcaactgtattcctagccctaaattcaattaaagtacttaaactatccaccctaataactgcatggactaaagtgccatcactaaatgcaatactactattgactctcctttctttagcaggtctccctcccttaacaggattcttacccaaatgactcatcatccaagaactaaccaaacaagaaataatccccgcagccacacttatatctcttctctcactactaagcttatacttctaccttcgccttgcatactgcacaacaattacactcccaccacacaccacaaaccacatgaagcaatgacgcactaacaaatcaaccaacatcctagtagccatcttggccacgatatccatcactctcctccctatctcccccttaattattgccaccatataa
>GQ870845.1
atgaacccccaagcaaaacttatctttataatcagcctattactaggaaccaccatcacaatctcaagcaaccactgaatcatagcctgagccggcctagaaatcaacacactcgctattctgccactaatctcaaaatcccaccacccacgatctattgaagcagccactaagtacttccttacccagtcagccgcctcggccctggtcctattctccagcatgaccaacgcatgacacaccggacaatgggacatcacccagctatcccaccccacatccagcttaatcctaacctccgcaattgcaataaaactaggcctagtcccattccacttctgattcccagaagtactacaaggctccccactctccaccggcctcctcttatcaaccatcataaaactcccaccaatcaccctcctgtacataacctccccctcacttaaccctacactcctaactactctggctatcctctcagcagccattggtggatgaatgggccttaaccaaacacaaatccgaaaaatcctggccttttcctctatctcccacctaggatgaatagcgatcatcatcatttacaaccccaaactcactctccttaacttctacctatataccataataaccgcaactgtattcctagccctaaattcaattaaagtacttaaactatccaccctaataactgcatggactaaagtgccatcactaaatgcaatactactattgaccctcctttctttagcaggtctccctcccttaacaggattcttacccaaatgactcatcatccaagaactaaccaaacaagaaataatccccgcagccacacttatatctcttctctcactactaagcttatacttctaccttcgccttgcatactgcacaacaattacactcccaccacacaccacaaaccacatgaagcaatgacgcactaacaaatcaaccaacatcctagtagccatcttggccacgatatccatcactctcctccctatctcccccttaattattgtcaccatataa
>GQ870851.1
atgaacccccaagcaaaacttatctttacaatcagcctattactgggaaccaccattacaatctcaagcaaccactgaatcatagcctgagccggcctagaaattaacacactcgctattctaccactaatctcaaaatcccaccacccacgatccattgaagcagccactaagtacttccttacccaatcagccgcctcggccctggtcctattctccagcatgaccaacgcatggcacaccggacaatgggacatcacccagctatcccatcccacatccagcttaatcctaacctccgcaattgcaataaaactaggcctagttccattccacttctgatttccagaagtactacaaggctctccactctccaccggcctcctcttatccaccatcataaaacttcccccaatcaccctcctgtacataacctcctcctcactcaaccccacactcctaactaccctagccgtcctatcagcagccattggtggatggataggcctcaaccaaacacaaatccgaaaaatcctggccttctcatctatctcccacctaggatgaatggcgatcatcatcgtttacaaccctaaacttactctacttaacttctacctgtacaccataataaccgcaactgtattcctagccctaaattcaatcaaagtacttaaactatccaccctaataaccgcatggactaaaataccatcactaaatgcaatactactattgaccctcctttccttagcaggtcttccccccttaacaggattcttacccaaatgactcatcattcaagaactaaccaaacaagaaataatccctgcagccacacttatatctcttctctcactactaagcttatacttttaccttcgccttgcatactgcacaacaattacactaccaccacacaccacaaatcacatgaaacaatgacgcactaacaaatcaaccaacatcctagtagccatcttggccacgatatccctcactcttctccctatttcccctttaattattaccatcctataa
>GQ870865.1
atgaacccccaagcaaaacttatctttacaatcagcctattactgggaaccaccattacaatctcaagcaaccactgaatcatagcctgagccggcctagaaattaacacactcgctattctaccactaatctcaaaatcccaccacccacgatccattgaagcagccactaagtacttccttacccaatcagccgcctcggccctggtcctattctccagcatgaccaacgcatggcacaccggacaatgggacatcacccagctatcccatcccacatccagcttaatcctaacctccgcaattgcaataaaactaggcctagttccattccacttctgatttccagaagtactacaaggctctccactctccaccggcctcctcttatccaccatcataaaacttcccccaatcaccctcctgtacataacctcctcctcactcaaccccacactcctaactaccctagccgtcctatcagcagccattggtggatggataggcctcaaccaaacacaaatccgaaaaatcctggccttctcatctatctcccacctaggatgaatggcgatcatcatcgtttacaaccctaaacttactctacttaacttctacctgtacaccataataaccgcaactgtattcctagccctaaattcaatcaaagtacttaaactatccaccctaataaccgcatggactaaaataccatcactaaatgcaatactactattgaccctcctttccttagcaggtcttccccccttaacaggattcttacccaaatgactcatcattcaagaactaaccaaacaagaaataatccctgcagccacacttatatctcttctctcactactaagcttatacttttaccttcgccttgcatactgcacaacaattacactaccaccacacaccacaaatcacatgaaacaatgacgcactaacaaatcaaccaacatcctagtagccatcttggccacgatatccctcactcttctccctatttcccctttaattattaccatcctataa
>FJ547514.1
atgaacccccaagcaaaacttatctttataatcagcctattactaggaaccaccatcacaatctcaagcaaccactgaatcatagcctgagccggcctagaaatcaacacactcgctattctgccactaatctcaaaatcccaccacccacgatctattgaagcagccactaagtacttccttacccagtcagccgcctcggccctggtcctattctccagcatgaccaacgcatgacacaccggacaatgggacatcacccagctatcccaccccacatccagcttaatcctaacctccgcaattgcaataaaactaggcctagtcccattccacttctgattcccagaagtactacaaggctccccactctccaccggcctcctcttatcaaccatcataaaactccccccaatcaccctcctgtacataacctccccctcacttaaccccacactcctaactactctggctatcctctcagcagccattggtggatgaatgggccttaaccaaacacaaatccgaaaaatcctggccttttcctctatctcccacctaggatgaatagcgatcatcatcatttacaaccccaaactcactctccttaacttctacctatataccataataaccgcaactgtattcctagccctaaattcaattaaagtacttaaactatccaccctaataactgcatggactaaagtgccatcactaaatgcaatactactattgactctcctttctttagcaggtctccctcccttaacaggattcttacccaaatgactcatcatccaagaactaaccaaacaagaaataatccccgcagccacacttatatctcttctctcactactaagcttatacttctacctccgccttgcatactgcacaacaattacactcccaccacacaccacaaaccacatgaagcaatgacgcactaacaaatcaaccaacatcctagtagccatcttggccacgatatccatcactctcctccctatctcccccttaattattgccaccatataa
>GQ870825.1
atgaacccccaagcaaaacttgtctttataatcagcctattactaggaaccaccatcacaatctcaagcaaccactgaatcatagcctgagccggcctagaaatcaacacactcgctattctgccacttatctcaaaatcccaccacccacgatccattgaagcagccactaagtacttccttacccaatcagccgcctcggccctggtcctattctccagcatgaccaacgcatggcacactggacaatgagacattacccagctatcccatcccacatccagcttaatcttaacctccgcaattgcaataaaactaggtctagtcccattccacttctgatttccagaagtactacaaggctccccactctccaccggcctcctcttatcaaccatcataaaactccccccaatcaccctcctatacataacctccccctcacttaaccctacactcctaactactctggccatcctctcagcagccattggtggatgaatgggccttaaccaaacacaaatccgaaaaatcctagccttttcctctatctcccacctaggatgaatggcgatcatcatcatctacaaccccaaacttactctccttaacttctacctatataccataataaccgcaactgtattcctagccctaaattcaattaaagtacttaaactatccaccctaataactgcatggactaaagtaccatcactaaatgcaatactactattaactctcctttctttagcaggcctccctcccttaacaggattcttacccaaatgactcatcatccaagaactaaccaaacaagaaataatccccgcagccacactcatatctcttctctcactactaagcttatacttctaccttcgccttgcatactgcacaacaattacactcccaccacacaccacaaaccacatgaagcaatgacgcactaacaaatcaaccaacatcctagtagccatcttggccacgatatccatcactcttctccctatctcccccttaattattgccaccctataa
>GQ870862.1
atgaacccccaagcaaaacttatctttacaatcagcctattactgggaaccaccattacaatctcaagcaaccactgaatcatagcctgagccggcctagaaattaacacactcgctattctaccactaatctcaaaatcccaccacccacgatccattgaagcagccactaagtacttccttacccaatcagccgcctcggccctggtcctattctccagcatgaccaacgcatggcacaccggacaatgggacatcacccagctatcccatcccacatctagcttaatcctaacctccgcaattgcaataaaactaggcctagttccattccacttctgatttccagaagtactacaaggctctccactctccaccggcctcctcttatccaccatcataaaacttcccccaatcaccctcctgtacataacctcctcctcactcaaccccacactcctaactaccctagccgtcctatcagcagccattggtggatggataggcctcaaccaaacacaaatccgaaaaatcctggccttctcatctatctcccacctaggatgaatggcgatcatcatcgtttacaaccctaaacttactctacttaacttctacctgtacaccataataaccgcaactgtattcctagccctaaattcaatcaaagtacttaaactatccaccctaataaccgcatggactaaaataccatcactaaatgcaatactactattgaccctcctttccttagcaggtcttccccccttaacaggattcttacccaaatgactcatcattcaagaactaaccaaacaagaaataatccctgcagccacacttatatctcttctctcactactaagcttatacttttaccttcgccttgcatactgcacaacaattacactaccaccacacaccacaaatcacatgaaacaatgacgcactaacaaatcaaccaacatcctagtagccatcttggccacgatatccctcactcttctccctatttcccctttaattattaccatcctataa
>GQ870831.1
atgaacccccaagcaaaacttatctttacaatcagcctattactgggaaccaccattacaatctcaagcaaccactgaatcatagcctgagccggcctagaaattaacacactcgctattctaccactaatctcaaaatcccaccacccacgatccattgaagcagccactaagtacttccttacccaatcagccgcctcggccctggtcctattctccagcatgaccaacgcatggcacaccggacaatgagacatcacccagctatcccatcccacatccagcttaatcctaacctccgcaattgcaataaaactaggcctagttccattccacttctgatttccagaagtactacaaggctctccactctccaccggcctcctcttatccaccatcataaaacttcccccaatcaccctcctgtacataacttcctcctcactcaaccccacactcctaactaccctagccgtactatcagcagccattggtggatgaataggcctcaaccaaacacaaatccgaaaaatcctagccttctcatctatctcccacctaggatgaatggcgatcatcatcgtttacaaccctaaacttactctacttaacttctacctgtacaccataataaccgcaactgtattcctagccctaaattcaatcaaagtacttaaactatccaccctaataaccgcatggactaaaataccatcactaaatgcaatactactactgaccctcctttccttggcaggtcttccccccttaacaggattcttacccaaatgactcatcattcaagaactaaccaaacaagaaataatccctgcagccacacttatatctcttctctcactactaagcttatacttttaccttcgccttgcatactgcacaacaattacactaccaccacacaccacaaatcacatgaaacaatgacgcactaacaaatcaaccaacatcctagtagccatcttggccacgatatccctcactcttctccctatttcccctttaattattaccatcctataa
>GQ870806.1
atgaacccccaagcaaaacttatctttacaatcagcctattactgggaaccaccattacaatctcaagcaaccactgaatcatagcctgagccggcctagaaattaacacactcgctattctaccactaatctcaaaatcccaccacccacgatccattgaagcagccactaagtacttccttacccaatcagccgcctcggccctggtcctattctccagcatgaccaacgcatggcacaccggacaatgggacatcacccagctatcccatcccacatccagcttaatcctaacctccgcaattgcaataaaactaggcctagttccattccacttctgatttccagaagtactacaaggctctccactctccaccggcctcctcttatccaccatcataaaacttcccccaatcaccctcctgtacataacctcctcctcactcaaccccacactcctaactaccctagccgtcctatcaacagccattggtggatgaataggcctcaaccaaacacaaatccgaaaaatcctggccttctcatccatctcccacctaggatgaatggcgatcatcatcgtttacaaccctaaacttactctacttaacttctacctgtacaccataataaccgcaactgtattcctagccctaaattcaatcaaagtacttaaactatccaccctaataaccgcatggactaaaataccatcactaaatgcaatgctactattgaccctcctttccttagcaggtcttccccccttaacaggattcttacccaaatgactcatcattcaagaactaaccaaacaagaaataatccctgcagccacacttatatctcttctctcactactaagcttatacttttaccttcgccttgcatactgcacaacaattacactaccaccacacaccacaaatcacatgaaacaatgacgcactaacaaatcaaccaacatcctagtagccatcttggccacgatatccctcactcttctccctatttcccctttaattattaccatcctataa
>GQ870859.1
atgaacccccaagcaaaacttatctttacaatcagcctattactgggaaccaccattacaatctcaagcaaccactgaatcatagcctgagccggcctagaaattaacacactcgctattctaccactaatctcaaaatcccaccacccacgatccattgaagcagccactaagtacttccttacccaatcagccgcctcggccctggtcctattctccagcatgaccaacgcatggcacaccggacaatgggacatcacccagctatcccatcccacatccagcttaatcctaacctccgcaattgcaataaaactaggcctagttccattccacttctgatttccagaagtactacaaggttctccactctccaccggcctcctcttatccaccatcataaaacttcccccaatcaccctcctgtacataacctcctcctcactcaaccccacactcctaactaccctagccgtcctatcagcagccattggtggatggataggcctcaaccaaacacaaatccgaaaaatcctggccttctcatctatctcccacctaggatgaatggcgatcatcatcgtttacaaccctaaacttactctacttaacttctacctgtacaccataataaccgcaactgtattcctagccctaaattcaatcaaagtacttaaactatccaccctaataaccgcatggactaaaataccatcactaaatgcaatactactattgaccctcctttccttagcaggtcttccccccttaacaggattcttacccaaatgactcatcattcaagaactaaccaaacaagaaataatccctgcagccacacttatatctcttctctcactactaagcttatacttttaccttcgccttgcatactgcacaacaattacactaccaccacacaccacaaatcacatgaaacaatgacgcactaacaaatcaaccaacatcctagtagccatcttggccacgatatccctcactcttctccctatttcccctttaattattaccatcctataa
>FJ547513.1
atgaacccccaagcaaaacttatctttataatcagcctattactaggaaccaccatcacaatctcaagcaaccactgaatcatagcctgagccggcctagaaatcaacacactcgctattctgccactaatctcaaaatcccaccacccacgatctattgaagcagccactaagtacttccttacccagtcagccgcctcggccctggtcctattctccagcatgaccaacgcatgacacaccggacaatgggacatcacccagctatcccaccccacatccagcttaatcctaacctccgcaattgcaataaaactaggcctagtcccattccacttctgattcccagaagtactacaaggctccccactctccaccggcctcctcttatcaaccatcataaaactccccccaatcaccctcctgtacataacctccccctcacttaaccccacactcctaactactctggctatcctctcagcagccattggtggatgaatgggccttaaccaaacacaaatccgaaaaatcctggccttttcctctatctcccacctaggatgaatagcgatcatcatcatttacaaccccaaactcactctccttaacttctacctatataccataataaccgcaactgtattcctagccctaaattcaattaaagtacttaaactatccaccctaataactgcatggactaaagtgccatcactaaatgcaatactactattgactctcctttctttagcaggtctccctcccttaacaggattcttacccaaatgactcatcatccaagaactaaccaaacaagaaataatccccgcagccacacttatatctcttctctcactactaagcttatacttctacctccgccttgcatactgcacaacaattacactcccaccacacaccacaaaccacatgaagcaatgacgcactaacaaatcaaccaacatcctagtagccatcttggccacgatatccatcactctcctccctatctcccccttaattattgccaccatataa
>GQ870819.1
atgaacccccaagcaaaacttgtctttataatcagcctattactaggaaccaccatcacaatctcaagcaaccactgaatcatagcctgagccggcctagaaatcaacacactcgctattctgccacttatctcaaaatcccaccacccacgatccattgaagcagccactaagtacttccttacccaatcagccgcctcggccctggtcctattctccagcatgaccaacgcatggcacactggacaatgagacattacccagctatcccatcccacatccagcttaatcttaacctccgcaattgcaataaaactaggtctagtcccattccacttctgatttccagaagtactacaaggctccccactctccaccggcctcctcttatcaaccatcataaaactccccccaatcaccctcctatacataacctccccctcacttaaccctacactcctaactactctggccatcctctcagcagccattggtggatgaatgggccttaaccaaacacaaatccgaaaaatcctagccttttcctctatctcccacctaggatgaatggcgatcatcatcatttacaaccccaaacttactctccttaacttctacctatataccataataaccgcaactgtattcctagccctaaattcaattaaagtacttaaactatccaccctaataactgcatggactaaagtaccatcactaaatgcaatactactattaactctcctttctttagcaggcctccctcccttaacaggattcttacccaaatgactcatcatccaagaactaaccaaacaagaaataatccccgcagccacactcatatctcttctctcactactaagcttatacttctaccttcgccttgcatactgcacaacaattacactcccaccacacaccacaaaccacatgaagcaatgacgcactaacaaatcaaccaacatcctagtagccatcttggccacgatatccatcacccttctccctatctcccccttaattattgccaccctataa
>GQ870815.1
atgaacccccaagcaaaacttatctttacaatcagcctattactgggaaccaccattacaatctcaagcaaccactgaatcatagcctgagccggcctagaaattaacacactcgctattctaccactaatctcaaaatcccaccacccacgatccattgaagcagccactaagtacttccttacccaatcagccgcctcggccctggtcctattctccagcatgaccaacgcatggcacaccggacaatgagacatcacccagctatcccatcccacatccagcttaatcctaacctccgcaattgcaataaaactaggcctagttccattccacttctgatttccagaagtactacaaggctctccactctccaccggcctcctcttatccaccatcataaaacttcccccaatcaccctcctgtacataacttcctcctcactcaaccccacactcctaactaccctagccgtcctatcagcagccattggtggatgaataggcctcaaccaaacacaaatccgaaaaatcctggccttctcatctatctcccacctaggatgaatggcgatcatcatcgtttacaaccctaaacttactctacttaacttctacctgtacaccataataaccgcaactgtattcctagccctaaattcaatcaaagtacttaaactatctaccctaataaccgcatggactaaaataccatcactaaatgcaatactactattgaccctcctttccttggcaggtcttccccccttaacaggattcttacccaaatgactcatcattcaagaactaaccaaacaagaaataatccctgcagccacacttatatctcttctctcactactaagcttatacttttaccttcgccttgcatactgcacaacgattacactaccaccacacaccacaaatcacatgaaacaatgacgcactaacaaatcaaccaacatcctagtagccatcttggccacgatatccctcactcttctccctatttcccctttaattattaccatcctataa
>GQ870803.1
atgaacccccaagcaaaacttatctttataatcagcctattactaggaaccaccatcacaatctcaagcaaccactgaatcatagcctgagccggcctagaaatcaacacactcgctattctgccactaatctcaaaatcccaccacccacgatctattgaagcagccactaagtacttccttacccagtcagccgcctcggccctggtcctattctccagcatgaccaacgcatgacacaccggacaatgggacatcacccagctatcccaccccacatccagcttaatcctaacctccgcaattgcaataaaactaggcctagtcccattccacttctgattcccagaagtactacaaggctccccactctccaccggcctcctcttatcaaccatcataaaactccccccaatcaccctcctgtacataacctccccctcacttaaccccacactcctaactactctggctatcctctcagcagccattggtggatgaatgggccttaaccaaacacaaatccgaaaaatcctggccttttcctctatctcccacctaggatgaatagcgatcatcatcatttacaaccccaaactcactcttcttaacttctacctatataccataataaccgcaactgtattcctagccctaaattcaattaaagtacttaaactatccaccctaataactgcatggactaaagtgccatcactaaatgcaatactactattgactctactttctttagcaggtctccctcccttaacaggattcttacccaaatgactcatcatccaagaactaaccaaacaagaaataatccccgcagccacacttatatctcttctctcactactaagcttatacttctacctccgccttgcatactgcacaacaattacactcccaccacacaccacaaaccacatgaagcaatgacgcactaacaaatcaaccaacatcctagtagccatcttggccacgatatccatcactctcctccctatctcccccttaattattgccaccatataa
>GQ870849.1
atgaacccccaagcaaaacttatctttacaatcagcctattactgggaaccaccattacaatctcaagcaaccactgaatcatagcctgagccggcctagaaattaacacactcgctattctaccactaatctcaaaatcccaccacccacgatccattgaagcagccactaagtacttccttacccaatcagccgcctcggccctggtcctattctccagcatgaccaacgcatggcacaccggacaatgggacatcacccagctatcccatcccacatccagcttaatcctaacctccgcaattgcaataaaactaggcctagttccattccacttctgatttccagaagtactacaaggctctccactctccaccggcctcctcttatccaccatcataaaacttcccccaatcaccctcctgtacataacttcctcctcactcaaccccacactcctaactaccctagccgtcctatcagcagccattggtggatggataggcctcaaccaaacacaaatccgaaaaatcctggccttctcatctatctcccacctaggatgaatggcgatcatcatcgtttacaaccctaaacttactctacttaacttctacctgtacaccataataaccgcaactgtattcctagccctaaattcaatcaaagtacttaaactatccaccctaataaccgcatggactaaaataccatcactaaatgcaatactactattgaccctcctttccttagcaggtcttccccccttaacaggattcttacccaaatgactcatcattcaagaactaaccaaacaagaaataatccctgcagccacacttatatctcttctctcactactaagcttatacttttaccttcgccttgcatactgcacaacaattacactaccaccacacaccacaaatcacatgaaacaatgacgcactaacaaatcaaccaacatcctagtagccatcttggccacgatatccctcactcttctccctatttcccctttaattattaccatcctataa
>GQ870832.1
atgaacccccaagcaaaacttatctttataatcagcctattactaggaaccaccatcacaatctcaagcaaccactgaatcatagcctgagccggcctagaaatcaacacactcgctattctgccactaatctcaaaatcccaccacccacgatctattgaagcagccactaagtacttccttacccagtcagccgcctcggccctggtcctattctccagcatgaccaacgcatgacacaccggacaatgggacatcacccagctatcccaccccacatccagcttaatcctaacctccgcaattgcaataaaactaggcctagtcccattccacttctgattcccagaagtactacaaggctccccactctccaccggcctcctcttatcaaccatcataaaactccctccaatcaccctcctgtacataacctccccctcacttaaccctacactcctaactactctggctatcctctcagcagccattggtggatgaatgggcctcaaccaaacacaaatccgaaaaatcctggccttttcctctatctcccacctaggatgaatagcgatcatcatcatttacaaccccaaactcactctccttaacttctacctatacaccataataaccgcaactgtattcctagccctaaattcaattaaagtacttaaactatccaccctaataactgcatggactaaagtgccatcactaaatgcaatactactattgactctcctttctttagcaggtctccctcccttaacaggattcttacccaaatggctcatcatccaagaactaaccaaacaagaaataatccccgcagccacacttatatctcttctctcactactaagcttatacttctaccttcgccttgcatactgcacaacaattacactcccaccacacaccacaaaccacatgaagcaatgacgcactaacaaatcaaccaacatcctagtagccatcttggccacgatatccatcactctcctccctatctcccccttaattattgccaccatataa
>GQ870853.1
atgaacccccaagcaaaacttatctttacaatcagcctattactgggaaccaccattacaatctcaagcaaccactgaatcatagcctgagccggcctagaaattaacacactcgctattctaccactaatctcaaaatcccaccacccacgatccattgaagcagccactaagtacttccttacccaatcagccgcctcggccctggtcctattctccagcatgaccaacgcatggcacaccggacaatgagacatcacccagctatcccatcccacatccagcttaatcctaacctccgcaattgcaataaaactaggcctagttccattccacttctgatttccagaagtactacaaggctctccactctccaccggcctcctcttatccaccatcataaaacttcccccaatcaccctcctgtacataacttcctcctcactcaaccccacactcctaactaccctagccgtcctatcagcagccattggtggatgaataggcctcaaccaaacacaaatccgaaaaatcctggccttctcatctatctcccacctaggatgaatggcgatcatcattgtttacaaccctaaacttactctacttaacttctacctgtacaccataataaccgcaactgtattcctagccctaaattcaatcaaagtacttaaactatctaccctaataaccgcatggactaaaataccatcactaaatgcaatactactattgaccctcctttccttggcaggtcttccccccttaacaggattcttacccaaatgactcatcattcaagaactaaccaaacaagaaataatccctgcagccacacttatatctcttctctcactactaagcttatacttttaccttcgccttgcatactgcacaacaattacactaccaccacacaccacaaatcacatgaaacaatgacgcactaacaaatcaaccaacatcctagtagccatcttggccacgatatccctcactcttctccctatttcccctttaattattaccatcctataa
>GQ870813.1
atgaacccccaagcaaaacttatctttacaatcagcctattactgggaaccaccattacaatctcaagcaaccactgaatcatagcctgagccggcctagaaattaacacactcgctattctaccactaatctcaaaatcccaccacccacgatccattgaagcagccactaagtacttccttacccaatcagccgcctcggccctggtcctattctccagcatgaccaacgcatggcacaccggacaatgggacatcacccagctatcccatcccacatccagcttaatcctaacctccgcaattgcaataaaactaggcctagttccattccacttctgatttccagaagtactacaaggctctccactctccaccggcctcctcttatccaccatcataaaacttcccccaatcaccctcctgtacataacctcctcctcactcaaccccacactcctaactaccctagccgtcctatcagcagccattggtggatggataggcctcaaccaaacacaaatccgaaaaatcctggccttctcatctatctcccacctaggatgaatggcgatcatcatcgtttacaaccctaaacttactctactaaacttctacctgtacaccataataaccgcaactgtattcctagccctaaattcaatcaaagtacttaaactatccaccctaataaccgcatggactaaaataccatcactaaatgcaatactactattgaccctcctttccttagcaggtcttccccccttaacaggattcttacccaaatgactcatcattcaagaactaaccaaacaagaaataatccctgcagccacacttatatctcttctctcactactaagcttatacttttaccttcgccttgcatactgcacaacaattacactaccaccacacaccacaaatcacatgaaacaatgacgcactaacaaatcaaccaacatcctagtagccatcttggccacgatatccctcactcttctccctatttcccctttaattattaccatcctataa
>FJ547517.1
atgaacccccaagcaaaacttatctttacaatcagcctattactgggaaccaccattacaatctcaagcaaccactgaatcatagcctgagccggcctagaaattaacacactcgctattctaccactaatctcaaaatcccaccacccacgatccattgaagcagccactaagtacttccttacccaatcagccgcctcggccctggtcctattctccagcatgaccaacgcatggcacaccggacaatgagacatcacccagctatcccatcccacatccagcttaatcctaacctccgcaattgcaataaaactaggcctagttccattccacttctgatttccagaagtactacaaggctctccactctccaccggcctcctcttatccaccatcataaaacttcccccaatcaccctcctgtacataacttcctcctcactcaaccccacactcctaactaccctagccgtactatcagcagccattggtggatgaataggcctcaatcaaacacaaatccgaaaaatcctggccttctcatctatctcccacctaggatgaatggcgatcatcatcgtttacaaccctaaacttactctacttaacttctacctgtacaccataataaccgcaactgtattcctagccctaaattcaatcaaagtacttaaactatccaccctaataaccgcatggactaaaataccatcactaaatgcaatactactactgaccctcctttccttggcaggtcttccccccttaacaggattcttacccaaatgactcatcattcaagaactaaccaaacaagaaataatccctgcagccacacttatatctcttctctcactactaagcttatacttttaccttcgccttgcatactgcacaacaattacactaccaccacacaccacaaatcacatgaaacaatgacgcactaacaaatcaaccaacatcctagtagccatcttggccacgatatccctcactcttctccctatttcccctttaattattaccatcctataa
>GQ870840.1
atgaacccccaagcaaaacttatctttataatcagcctattactaggaaccaccatcacaatctcaagcaaccactgaatcatagcctgagccggcctagaaatcaacacactcgctattctgccactaatctcaaaatcccaccacccacgatctattgaagcagccactaagtacttccttacccagtcagccgcctcggccctggtcctattctccagcatgaccaacgcatgacacaccggacaatgggacatcacccagctatcccaccccacatccagcttaatcctaacctccgcaattgcaataaaactaggcctagtcccattccacttctgattcccagaagtactacaaggctccccactctccaccggcctcctcttatcaaccatcataaaactcccaccaatcaccctcctgtacataacctccccctcacttaaccctacactcctaactactctggctatcctctcagcagccattggtggatgaatgggccttaaccaaacacaaatccgaaaaatcctggccttttcctctatctcccacctaggatgaatagcgatcatcatcatttacaaccccaaactcactctccttaacttctacctatataccataataaccgcaactgtattcctagccctaaattcaattaaagtacttaaactatccaccctaataactgcatggactaaagtgccatcactaaatgcaatactactattgaccctcctttctttagcaggtctccctcccttaacaggattcttacccaaatgactcatcatccaagaactaaccaaacaagaaataatccccgcagccacacttatatctcttctctcactactaagcttatacttctaccttcgccttgcatactgcacaacaattacactcccaccacacaccacaaaccacatgaagcaatgacgcactaacaaatcaaccaacatcctagtagccatcttggccacgatatccatcactctcctccctatctcccccttaattattgtcaccatataa
>GQ870816.1
atgaacccccaagcaaaacttgtctttataatcagcctattactaggaaccaccatcacaatctcaagcaaccactgaatcatagcctgagccggcctagaaatcaacacactcgctattctgccacttatctcaaaatcccaccacccacgatccattgaagcagccactaagtacttccttacccaatcagccgcctcggccctggtcctattctccagcatgaccaacgcatggcacactggacaatgagacattacccagctatcccatcccacatccagcttaatcttaacctccgcaattgcaataaaactaggtctagtcccattccacttctgatttccagaagtactacaaggctccccactctccaccggcctcctcttatcaaccatcataaaactccccccaatcaccctcctatacataacctctccctcacttaaccctacactcctaactactctggccatcctctcagcagccattggtggatgaatgggccttaaccaaacacaaatccgaaaaatcctagccttttcctctatctcccacctaggatgaatggcgatcatcatcatttacaaccccaaacttactctccttaacttctacctatataccataataaccgcaactgtattcctagccctaaattcaattaaagtacttaaactatccaccctaataactgcatggactaaagtaccatcactaaatgcaatactactattaactctcctttctttagcaggcctccctcccttaacaggattcttacccaaatgactcatcatccaagaactaaccaaacaagaaataatccccgcagccacactcatatctcttctctcactactaagcttatacttctaccttcgccttgcatactgcacaacaattacactcccaccacacaccacaaaccacatgaagcaatgacgcactaacaaatcaaccaacatcctagtagccatcttggccacgatatccatcacccttctccctatctcccccttaattattgccaccctataa
>GQ870810.1
atgaacccccaagcaaaacttatctttacaatcagcctattactgggaaccaccattacaatctcaagcaaccactgaatcatagcctgagccggcctagaaattaacacactcgctattctaccactaatctcaaaatcccaccacccacgatccattgaagcagccactaagtacttccttacccaatcagccgcctcggccctggtcctattctccagcatgaccaacgcatggcacaccggacaatgggacatcacccagctatcccatcccacatccagcttaatcctaacctccgcaattgcaataaaactaggcctagttccattccacttctgatttccagaagtactacaaggctctccactctccaccggcctcctcttatccaccatcataaaacttcccccaatcaccctcctgtacataacttcctcctcactcaaccccacactcctaactaccctagccgtcctatcagcagccattggtggatggataggcctcaaccaaacacaaatccgaaaaatcctggccttctcatctatctcccacctaggatgaatggcgatcatcatcgtttacaaccctaaacttactctacttaacttctacctgtacaccataataaccgcaactgtattcctagccctaaattcaatcaaagtacttaaactatccaccctaataaccgcatggactaaaataccatcactaaatgcaatactactattgaccctcctttccttagcaggtcttccccccttaacaggattcttacccaaatgactcatcattcaagaactaaccaaacaagaaataatccctgcagccacacttatatctcttctctcactactaagcttatacttttaccttcgccttgcatactgcacaacaattacactaccaccacacaccacaaatcacatgaaacaatgacgcactaacaaatcaaccaacatcctagtagccatcttggccacgatatccctcactcttctccctatttcccctttaattattaccatcctataa
>GQ870799.1
atgaacccccaagcaaaacttatctttataatcagcctattactaggaaccaccatcacaatctcaagcaaccactgaatcatagcctgagccggcctagaaatcaacacactcgctattctaccactaatctcaaaatcccaccacccacgatctattgaagcagccactaagtacttccttacccagtcagccgcctcggccctggtcctattctccagcatgaccaacgcatgacacaccggacaatgggacatcacccagctatcccaccccacatccagcttaatcctgacctccgcaatcgcaataaaactaggcctagtcccattccacttctgattcccagaagtactacaaggctccccactctccaccggcctcctcttatcaaccatcataaaactcccaccaatcaccctcctgtacataacctccccctcacttaaccctacactcctaactactctggctatcctctcagcagccattggtggatgaatgggccttaaccaaacacaaatccgaaaaatcctggccttttcctctatctcccacctaggatgaatagcgatcatcatcatttacaaccccaaactcactctccttaacttctacctatataccataataaccgcaactgtattcctagccctaaattcaattaaagtacttaaactatccaccctaataactgcatggactaaggtgccatcactaaatgcaatactactattgaccctcctttctttagcaggtctccctcccttaacaggattcttacccaaatgactcatcatccaagaactaaccaaacaagaaataatccccgcagccacacttatatctcttctctcactactaagcttatacttctaccttcgccttgcatactgcacaacaattacactcccaccacacaccacaaaccacattaagcaatgacgcactaacaaatcaaccaacatcctagtagccatcttggccacgatatccatcactctcctccctatctcccccttaattattgtcaccatataa
>GQ870817.1
atgaacccccaagcaaaacttgtctttataatcagcctattactaggaaccaccatcacaatctcaagcaaccactgaatcatagcctgagccggcctagaaatcaacacactcgctattctgccacttatctcaaaatcccaccacccacgatccattgaagcagccactaagtacttccttacccaatcagccgcctcggccctggtcctattctccagcatgaccaacgcatggcacactggacaatgagacattacccagctatcccatcccacatccagcttaatcttaacctccgcaattgcaataaaactaggtctagtcccattccacttctgatttccagaagtactacaaggctccccactctccaccggcctcctcttatcaaccatcataaaactccccccaatcaccctcctatacataacctccccctcacttaaccctacactcctaactactctggccatcctctcagcagccattggtggatgaatgggccttaaccaaacacaaatccgaaaaatcctagccttttcctctatctcccacctaggatgaatggcgatcatcatcatttacaaccccaaacttactctccttaacttctacctatataccataataaccgcaactgtattcctagccctaaattcaattaaagtacttaaactatccaccctaataactgcatggactaaagtaccatcactaaatgcaatactactattaactctcctttctttagcaggcctccctcccttaacaggattcttacccaaatgactcatcatccaagaactaaccaaacaagaaataatccccgcagccacactcatatctcttctctcactactaagcttatacttctaccttcgccttgcatactgcacaacaattacactcccaccacacaccacaaaccacatgaagcaatgacgcactaacaaatcaaccaacatcctagtagccatcttggccacgatatccatcacccttctccctatctcccccttaattattgccaccctataa
>FJ547515.1
atgaacccccaagcaaaacttatctttataatcagcctattactaggaaccaccatcacaatctcaagcaaccactgaatcatagcctgagccggcctagaaatcaacacactcgctattctgccactaatctcaaaatcccaccacccacgatctattgaagcagccactaagtacttccttacccagtcagccgcctcggccctggtcctattctccagcatgaccaacgcatgacacaccggacaatgggacatcacccagctatcccaccccacatccagcttaatcctaacctccgcaattgcaataaaactaggcctagtcccattccacttctgattcccagaagtactacaaggctccccactctccaccggcctcctcttatcaaccatcataaaactccccccaatcaccctcctgtacataacctccccctcacttaaccccacactcctaactactctggctatcctctcagcagccattggtggatgaatgggccttaaccaaacacaaatccgaaaaatcctggccttttcctctatctcccacctaggatgaatagcgatcatcatcatttacaaccccaaactcactctccttaacttctacctatataccataataaccgcaactgtattcctagccctaaattcaattaaagtacttaaactatccaccctaataactgcatggactaaagtgccatcactaaatgcaatactactattgactctcctttctttagcaggtctccctcccttaacaggattcttacccaaatgactcatcatccaagaactaaccaaacaagaaataatccccgcagccacacttatatctcttctctcactactaagcttatacttctaccttcgccttgcatactgcacaacaattacactcccaccacacaccacaaaccacatgaagcaatgacgcactaacaaatcaaccaacatcctagtagccatcttggccacgatatccatcactctcctccctatctcccccttaattattgccaccatataa
>GQ870834.1
atgaacccccaagcaaaacttatctttataatcagcctattactaggaaccaccatcacaatctcaagcaaccactgaatcatagcctgagccggcctagaaatcaacacactcgctattctgccactaatctcaaaatcccaccacccacgatctattgaagcagccactaagtacttccttacccagtcagccgcctcggccctggtcctattctccagcatgaccaacgcatgacacaccggacaatgggacatcacccagctatcccaccccacatccagcttaatcctaacctccgcaattgcaataaaactaggcctagtcccattccacttctgattcccagaagtactacaaggctccccactctccaccggcctcctcttatcaaccatcataaaactccccccaatcaccctcctgtacataacctccccctcacttaaccccacactcctaactactctggctatcctctcagcagccattggtggatgaatgggccttaaccaaacacaaatccgaaaaatcctggccttttcctctatctcccacctaggatgaatagcgatcatcatcatttacaaccccaaactcactctccttaacttctacctatataccataataaccgcaactgtattcctagccctaaattcaattaaagtacttaaactatccaccctaataactgcatggactaaagtgccatcactaaatgcaatactactattgactctcctttctttagcaggtctccctcccttaacaggattcttacccaaatgactcatcatccaagaactaaccaaacaagaaataatccccgcagccacacttatatctcttctctcactactaagcttatacttctacctccgccttgcatactgcacaacaattacactcccaccacacaccacaaaccacatgaagcaatgacgcactaacaaatcaaccaacatcctagtagccatcttggccacgatatccatcactctcctccctatctcccccttaattattgccaccatataa
>GQ870820.1
atgaacccccaagcaaaacttgtctttataatcagcctattactaggaaccaccatcacaatctcaagcaaccactgaatcatagcctgagccggcctagaaatcaacacactcgctattctgccacttatctcaaaatcccaccacccacgatccattgaagcagccactaagtacttccttacccaatcagccgcctcggccctggtcctattctccagcatgaccaacgcatggcacactggacaatgagacattacccagctatcccatcccacatccagcttaatcttaacctccgcaattgcaataaaactaggtctagtcccattccacttctgatttccagaagtactacaaggctccccactctccaccggcctcctcttatcaaccatcataaaactccccccaatcaccctcctatacataacctccccctcacttaaccctacactcctaactactatggccatcctctcagcagccattggtggatgaatgggccttaaccaaacacaaatccgaaaaatcctagccttttcctctatctcccacctaggatgaatggcgatcatcatcatttacaaccccaaacttactctccttaacttctacctatataccataataaccgcaactgtattcctagccctaaattcaattaaagtacttaaactatccaccctaataactgcatggactaaagtaccatcactaaatgcaatactactattaactctcctttctttagcaggcctccctcccttaacaggattcttacccaaatgactcatcatccaagaactaaccaaacaagaaataatccccgcagccacactcatatctcttctctcactactaagcttatacttctaccttcgccttgcatactgcacaacaattacactcccaccacacaccacaaaccacatgaagcaatgacgcactaacaaatcaaccaacatcctagtagccatcttggccacgatatccatcacccttctccctatctcccccttaattattgccaccctataa
>KF194140.1
tgcaataaaactaggcctagttccattccacttctgatttccagaagtactacaaggctctccactctccaccggcctcctcttatccaccatcataaaacttcccccaatcaccctcctgtacataacctcctcctcactcaaccccacactcctaactaccctagccgtcctatcagcagccattggtggatggataggcctcaaccaaacacaaatccgaaaaatcctggccttctcatctatctcccacctaggatgaatggcgatcatcatcgtttacaaccctaaacttactctacttaacttctacctgtacaccataataaccgcaactgtattcctagccctaaattcaatcaaagtacttaaactatccaccctaataaccgcatggactaaaataccatcactaaatgcaatactactattgaccctccacct
>GQ870854.1
atgaacccccaagcaaaacttatctttacaatcagcctattactgggaaccaccattacaatctcaagcaaccactgaatcatagcttgagccggcctagaaattaacacactcgctattctaccactaatctcaaaatcccaccacccacgatccattgaagcagccactaagtacttccttacccaatcagccgcctcggccctggtcctattctccagcatgaccaacgcatggcacaccggacaatgggacatcacccagctatcccatcccacatccagcttaatcctaacctccgcaattgcaataaaactaggcctagttccattccacttctgatttccagaagtactacaaggctctccactctccaccggcctcctcttatccaccatcataaaacttcccccaatcaccctcctgtacataacctcctcctcactcaaccccacgctcctaactaccctagccgtcctatcagcagccattggtggatgaataggcctcaaccaaacacaaatccgaaaaatcctggccttctcatctatctcccacctaggatgaatggcgatcatcatcgtttacaaccctaaacttactctacttaacttctacctgtacaccataataaccgcaactgtattcctagccctaaattcaatcaaagtacttaaactatccaccctaataaccgcatggactaaaataccatcactaaatgcaatactactattgaccctcctttccttagcaggtcttccccccttaacaggattcttacccaaatgactcatcattcaagaactaaccaaacaagaaataatccctgcagccacacttatatctcttctctcactactaagcctatacttttaccttcgccttgcatactgcacaacaattacactaccaccacacaccacaaatcacatgaaacaatgacgcactaacaaatcaaccaacatcctagtagccatcttggccacgatatccctcactcttctccctatttcccctttaattattaccatcctataa
>JN715468.1
atgaacccccaagcaaaacttatctttacaatcagcctattactgggaaccaccattacaatctcaagcaaccactgaatcatagcctgagccggcctagaaattaacacactcgctattctaccactaatctcaaaatcccaccacccacgatccattgaagcagccactaagtacttccttacccaatcagccgcctcggccctggtcctattctccagcatgaccaacgcatggcacaccggacaatgggacatcacccagctatcccatcccacatccagcttaatcctaacctccgcaattgcaataaaactaggcctagttccattccacttctgatttccagaagtactacaaggctctccactctccaccggcctcctcttatccaccatcataaaacttcccccaatcaccctcctgtacataacctcctcctcactcaaccccacactcctaactaccctagccgtcctatcagcagccattggtggatggataggcctcaaccaaacacaaatccgaaaaatcctggccttctcatctatctcccacctaggatgaatggcgatcatcatcgtttacaaccctaaacttactctacttaacttctacctgtacaccataataaccgcaactgtattcctagccctaaattcaatcaaagtacttaaactatccaccctaataaccgcatggactaaaataccatcactaaatgcaatactactattgaccctcctttccttagcaggtcttccccccttaacaggattcttacccaaatgactcatcattcaagaactaaccaaacaagaaataatccctgcagccacacttatatctcttctctcactactaagcttatacttttaccttcgccttgcatactgcacaacaattacactaccaccacacaccacaaatcacatgaaacaatgacgcactaacaaatcaaccaacatcctagtagccatcttggccacgatatccctcactcttctccctatttcccctttaattattaccatcctataa
>GQ870824.1
atgaacccccaagcaaaacttgtctttataatcagcctattactaggaaccaccatcacaatctcaagcaaccactgaatcatagcctgagccggcctagaaatcaacacactcgctattctgccacttatctcaaaatcccaccacccacgatccattgaagcagccactaagtacttccttacccaatcagccgcctcggccctggtcctattctccagcatgaccaacgcatggcacactggacaatgagacattacccagctatcccatcccacatccagcttaatcttaacctccgcaattgcaataaaactaggtctagtcccattccacttctgatttccagaagtactacaaggctccccactctccaccggcctcctcttatcaaccatcataaaactccccccaatcaccctcctatacataacctccccctcacttaaccctacactcctaactactctggccatcctctcagcagccattggtggatgaatgggcctcaaccaaacacaaatccgaaaaatcctagccttttcctctatctcccacctaggatgaatggcgatcatcatcatttacaacccaaaacttactctccttaacttctacctatacaccataataaccgcaactgtattcctagccctaaattcaattaaagtacttaaactatccaccctaataactgcatggactaaagtaccatcactaaatgcaatactactattaactctcctttctttagcaggcctccctcccttaacaggattcttacccaaatgactcatcatccaagaactaaccaaacaagaaataatccccgcagccacacttatatctcttctctcactactaagcttatacttctaccttcgccttgcatactgcacaacaattacactcccaccacacaccacaaaccacatgaagcaatgacgcactaacaaatcaaccaacatcctagtagccatcttggccacgatatccatcactcttctccctatctcccccttaattattgccaccctataa
>GQ870807.1
atgaacccccaagcaaaacttatctttacaatcagcctattactgggaaccaccattacaatctcaagcaaccactgaatcatagcctgagccggcctagaaattaacacactcgctattctaccactaatctcaaaatcccaccacccacgatccattgaagcagccactaagtacttccttacccaatcagccgcctcggccctggtcctattctccagcatgaccaacgcatggcacaccggacaatgggacatcacccagctatcccatcccacatccagcttaatcctaacctccgcaattgcaataaaactaggcctagttccattccacttctgatttccagaagtactacaaggctctccactctccaccggcctcctcttatccaccatcataaaacttcccccaatcaccctcctgtacataacctcctcctcactcaaccccacactcctaactaccctagccgtcctatcagcagccattggtggatgaataggcctcaaccaaacacaaatccgaaaaatcctggccttctcatctatctcccacctaggatgaatggcgatcatcatcgtttacaaccctaaacttactctacttaacttctacctgtacaccataataaccgcaactgtattcctagccctaaattcaatcaaagtacttaaactatccaccctaataaccgcatggactaaaataccatcactaaatgcaatactactattgaccctcctttccttagcaggtctcccccccttaacaggattcttacccaaatgactcatcattcaagaactaaccaaacaagaaataatccctgcagccacacttatatctcttctctcactactaagcttatacttttaccttcgccttgcatactgcacaacaattacactaccaccacacaccacaaatcacatgaaacaatgacgcactaacaaatcaaccaacatcctagtagccatcttggccacgatatccctcactcttctccctatttcccctttaattattaccatcctataa
>GQ870804.1
atgaacccccaagcaaaacttatctttacaatcagcctattactgggaaccaccattacaatctcaagcaaccactgaatcatagcctgagccggcctagaaattaacacactcgctattctaccactaatctcaaaatcccaccacccacgatccattgaagcagccactaagtacttccttacccaatcagccgcctcggccctggtcctattctccagcatgaccaacgcatggcacaccggacaatgggacatcacccagctatcccatcccacatccagcttaatcctaacctccgcaattgcaataaaactaggcctagttccattccacttctgatttccagaagtactacaaggctctccactctccaccggcctcctcttatccaccatcataaaacttcccccaatcaccctcctgtacataacctcctcctcactcaaccccacactcctaactaccctagccgtcctatcagcagccattggtggatgaataggcctcaaccaaacacaaatccgaaaaatcctggccttctcatctatctcccacctaggatgaatggcgatcatcatcgtttacaaccctaaacttactctacttaacttctacctgtacaccataataaccgcaactgtattcctagccctaaattcaatcaaagtacttaaactatccaccctaataaccgcatggactaaaataccatcactaaatgcaatactactattgaccctcctttccttagcaggtcttccccccttaacaggattcttacccaaatgactcatcattcaagaactaaccaaacaagaaataatccctgcagccacacttatatctcttctctcactactaagcttatacttttaccttcgccttgcatactgcacaacaattacactaccaccacacaccacaaatcacatgaaacaatgacgcactaacaaatcaaccaacatcctagtagccatcttggccacgatatccctcactcttctccctatttcccctttaattattaccatcctataa
>GQ870847.1
atgaacccccaagcaaaacttatctttataatcagcctattactaggaaccaccatcacaatctcaagcaaccactgaatcatagcctgagccggcctagaaatcaacacactcgctattctgccactaatctcaaaatcccaccacccacgatctattgaagcagccactaagtacttccttacccagtcagccgcctcggccctggtcctattctccagcatgaccaacgcatgacacaccggacaatgggacatcacccagctatcccaccccacatccagcttaatcctaacctccgcaattgcaataaaactaggcctagtcccattccacttctgattcccagaagtactacaaggctccccactctccaccggcctcctcttatcaaccatcataaaactccccccaatcaccctcctgtacataacctccccctcacttaaccccacactcctaactactctggctatcctctcagcagccattggtggatgaatgggccttaaccaaacacaaatccgaaaaatcctggccttttcctctatctcccacctaggatgaatagcgatcatcatcatttacaaccccaaactcactctccttaacttctacctatataccataataaccgcaactgtattcctagccctaaattcaattaaagtacttaaactatccaccctaataactgcatggactaaagtgccatcactaaatgcaatactactattgactctcctttctttagcaggtctccctcccttaacaggattcttacccaaatgactcatcatccaagaactaaccaaacaagaaataatccccgcagccacacttatatctcttctctcactactaagcttatacttctacctccgccttgcatactgcacaacaattacactcccaccacacaccacaaaccacatgaagcaatgacgcactaacaaatcaaccaacatcctagtagccatcttggccacgatatccatcactctcctccctatctcccccttaattattgccaccatataa
>GQ870833.1
atgaacccccaagcaaaacttatctttataatcagcctattactaggaaccaccatcacaatctcaagcaaccactgaatcatagcctgagccggcctagaaatcaacacactcgctattctgccactaatctcaaaatcccaccacccacgatctattgaagcagccactaagtacttccttacccagtcagccgcctcggccctggtcctattctccagcatgaccaacgcatgacacaccggacaatgggacatcacccagctatcccaccccacatccagcttaatcctaacctccgcaattgcaataaaactaggcctagtcccattccacttctgattcccagaagtactacaaggctccccactctccaccggcctcctcttatcaaccatcataaaactccccccaatcaccctcctgtacataacttccccctcacttaaccctacactcctaactactctggctatcctctcagcagccattggtggatgaatgggccttaaccaaacacaaatccgaaaaatcctggccttttcctctatctcccacctaggatgaatagcgatcatcatcatttacaaccccaaactcactctccttaacttctacctatataccataataaccgcaactgtattcctagccctaaattcaattaaagtacttaaactatccaccctaataactgcatggactaaagtgccatcactaaatgcaatactactattgactctcctttctttagcaggcctccctcccttaacaggattcttacccaaatgactcatcatccaagaactaaccaaacaagaaataatccccgcagccacacttatatctcttctctcactactaagcttatacttctaccttcgccttgcatactgcacaacaattacactcccaccacacaccacaaaccacatgaagcaatgacgcactaacaaatcaaccaacatcctagtagccatcttggccacgatatccatcactctcctccctatctcccccttaattattgccaccatataa
>GQ870850.1
atgaacccccaagcaaaacttatctttacaatcagcctattactgggaaccaccattacaatctcaagcaaccactgaatcatagcctgagccggcctagaaattaacacactcgctattctaccactaatctcaaaatcccaccacccacgatccattgaagcagccactaagtacttccttacccaatcagccgcctcggccctggtcctattctccagcatgaccaacgcatggcacaccggacaatgggacatcacccagctatcccatcccacatccagcttaatcctaacctccgcaattgcaataaaactaggcctagttccattccacttctgatttccagaagtactacaaggctctccactctccaccggcctcctcttatccaccatcataaaacttcccccaatcaccctcctgtacataacctcctcctcactcaaccccacactcctaactaccctagccgtcctatcagcagccattggtggatgaataggcctcaaccaaacacaaatccgaaaaatcctggccttctcatctatctcccacctaggatgaatggcgatcatcatcgtttacaaccctaaacttactctacttaacttctacctgtacaccataataaccgcaactgtattcctagccctaaattcaatcaaagtacttaaactatccaccctaataaccgcatggactaaaataccatcactaaatgcaatactactattgaccctcctttccttagcaggtcttccccccttaacaggattcttacccaaatgactcatcattcaagaactaaccaaacaagaaataatccctgcagccacacttatatctcttctctcactactaagcttatacttttaccttcgccttgcatactgcacaacaattacactaccaccacacaccacaaatcacatgaaacaatgacgcactaacaaatcaaccaacatcctagtagccatcttggccacgatatccctcactcttctccctatttcccctttaattattaccatcctataa
>GQ870823.1
atgaacccccaagcaaaacttgtctttataatcagcctattactaggaaccaccatcacaatctcaagcaaccactgaatcatagcctgagccggcctagaaatcaacacactcgctattctgccacttatctcaaaatcccaccacccacgatccattgaagcagccactaagtacttccttacccaatcagccgcctcggccctggtcctattctccagcatgaccaacgcatggcacaccggacaatgagacattacccagctatcccatcccacatccagcttaatcttaacctccgcaattgcaataaaactaggtctagtcccattccacttctgatttccagaagtactacaaggctccccactctccaccggcctcctcttatcaaccatcataaaactccccccaatcaccctcctatacataacctccccctcacttaaccctacactcctaactactctggccatcctctcagcagccattggtggatgaatgggccttaaccaaacacaaatccgaaaaatcctagccttttcctctatctcccacctaggatgaatggcgatcatcatcatttacaaccccaaacttactctccttaacttctacctatataccataataaccgcaactgtattcctagccctaaattcaattaaagtacttaaactatccaccctaataactgcatggactaaagtaccatcactaaatgcaatactactattaactctcctttctttagcaggcctccctcccttaacaggattcttacccaaatgactcatcatccaagaactaaccaaacaagaaataatccccgcagccacactcatatctcttctctcactactaagcttatacttctaccttcgccttgcatactgcacaacaattacactcccaccacacaccacaaaccacatgaagcaatgacgcactaacaaatcaaccaacatcctagtagccatcttggccacgatatccatcactcttctccctatctcccccttaattattgccaccctataa
>GQ870839.1
atgaacccccaagcaaaacttatctttataatcagcctattactaggaaccaccatcacaatctcaagcaaccactgaatcatagcctgagccggcctagaaatcaacacactcgctattctgccactaatctcaaaatcccaccacccacgatctattgaagcagccactaagtacttccttacccagtcagccgcctcggccctggtcctattctccagcatgaccaacgcatgacacaccggacaatgggacatcacccagctatcccaccccacatccagcttaatcctaacctccgcaattgcaataaaactaggcctagtcccattccacttctgattcccagaagtactacaaggctccccactctccaccggcctcctcttatcaactatcataaaactccccccaatcaccctcctgtacataacctccccctcacttaaccctacactcctaactactctggctatcctctcagcagccattggtggatgaatgggccttaaccaaacacaaatccgaaaaatcctggccttttcctctatctcccacctaggatgaatagcgatcatcatcatttacaaccccaaactcactctccttaacttctacctatataccataataaccgcaactgtattcctagccctaaattcaattaaagtacttaaactatccaccctaataactgcatggactaaagtgccatcactaaatgcaatactactattgactctcctttctttagcaggcctccctcccttaacaggattcttacccaaatgactcatcatccaagaactaaccaaacaagaaataatccccgcagccacacttatatctcttctctcactactaagcttatacttctaccttcgccttgcatactgcacaacaattacactcccaccacacaccacaaaccacatgaagcaatgacgcactaacaaatcaaccaacatcctagtagccatcttggccacgatatccatcactctcctccctatctcccccttaattattgccaccatataa
>GQ870802.1
atgaacccccaagcaaaacttatctttataatcagcctattactaggaaccaccatcacaatctcaagcaaccactgaatcatagcctgagccggcctagaaatcaacacactcgctattctgccactaatctcaaaatcccaccacccacgatctattgaagcagccactaagtacttccttacccagtcagccgcctcggccctggtcctattctccagcatgaccaacgcatgacacaccggacaatgggacatcacccagctatcccaccccacatccagcttaatcctgacctccgcaatcgcaataaaactaggcctagtcccattccacttctgattcccagaagtactacaaggctccccactctccaccggcctcctcttatcaaccatcataaaactcccaccaatcaccctcctgtacataacctccccctcacttaaccctacactcctaactactctggctatcctctcagcagccattggtggatgaatgggccttaaccaaacacaaatccgaaaaatcctggccttttcctctatctcccacctaggatgaatagcgatcatcatcatttacaaccccaaactcactctccttaacttctacctatataccataataaccgcaactgtattcctagccctaaattcaattaaagtacttaaactatccaccctaataactgcatggactaaggtgccatcactaaatgcaatactactattgaccctcctttctttagcaggtctccctcccttaacaggattcttacccaaatgactcatcatccaagaactaaccaaacaagaaataatccccgcagccacacttatatctcttctctcactactaagcttatacttctaccttcgccttgcatactgcacaacaattacactcccaccacacaccacaaaccacattaagcaatgacgcactaacaaatcaaccaacatcctagtagccatcttggccacgatatccatcactctcctccctatctcccccttaattattgtcaccatataa
>GQ870812.1
atgaacccccaagcaaaacttatctttacaatcagcctattactgggaaccaccattacaatctcaagcaaccactgaatcatagcctgagccggcctagaaattaacacactcgctattctaccactaatctcaaaatcccaccacccacgatccattgaagcagccactaagtacttccttacccaatcagccgcctcggccctggtcctattctccagcatgaccaacgcatggcacaccggacaatgagacatcacccagctatcccatcccacatccagcttaatcctaacctccgcaattgcaataaaactaggcctagttccattccacttctgatttccagaagtactacaaggctctccactctccaccggcctcctcttatccaccatcataaaacttcccccaatcaccctcctgtacataacttcctcctcactcaaccccacactcctaactaccctagccgtactatcagcagccattggtggatgaataggcctcaaccaaacacaaatccgaaaaatcctagccttctcatctatctcccacctaggatgaatggcgatcatcatcgtttacaaccctaaacttactctacttaacttctacctgtacaccataataaccgcaactgtattcctagccctaaattcaatcaaagtacttaaactatccaccctaataaccgcatggactaaaataccatcactaaatgcaatactactactgaccctcctttccttggcaggtcttccccccttaacaggattcttacccaaatgactcatcattcaagaactaaccaaacaagaaataatccctgcagccacacttatatctcttctctcactactaagcttatacttttaccttcgccttgcatactgcacaacaattacactaccaccacacaccacaaatcacatgaaacaatgacgcactaacaaatcaaccaacatcctagtagccatcttggccacgatatccctcactcttctccctatttcccctttaattattaccatcctataa
>GQ870852.1
atgaacccccaagcaaaacttatctttacaatcagcctattactgggaaccaccattacaatctcaagcaaccactgaatcatagcctgagccggcctagaaattaacacactcgctattctaccactaatctcaaaatcccaccacccacgatccattgaagcagccactaagtacttccttacccaatcagccgcctcggccctggtcctattctccagcatgaccaacgcatggcacaccggacaatgggacatcacccagctatcccatcccacatccagcttaatcctaacctccgcaattgcaataaaactaggcctagttccattccacttctgatttccagaagtactacaaggctctccactctccaccggcctcctcttatccaccatcataaaacttcccccaatcaccctcctgtacataacctcctcctcactcaaccccacactcctaactaccctagccgtcctatcagcagccattggtggatggataggcctcaaccaaacacaaatccgaaaaatcctggccttctcatctatctcccacctaggatgaatggcgatcatcatcgtttacaaccctaaacttactctacttaacttctacctgtacaccataataaccgcaactgtattcctagccctaaattcaatcaaagtacttaaactatccaccctaataaccgcatggactaaaataccatcactaaatgcaatactactattgaccctcctttccttagcaggtcttccccccttaacaggattcttacccaaatgactcatcattcaagaactaaccaaacaagaaataatccctgcagccacacttatatctcttctctcactactaagcttatacttttaccttcgccttgcatactgcacaacaattacactaccaccacacaccacaaatcacatgaaacaatgacgcactaacaaatcaaccaacatcctagtagccatcttggccacgatatccctcactcttctccctatttcccctttaattattaccatcctataa
>GQ870811.1
atgaacccccaagcaaaacttatctttacaatcagcctattactgggaaccaccattacaatctcaagcaaccactgaatcatagcctgagccggcctagaaattaacacactcgctattctaccactaatctcaaaatcccaccacccacgatccattgaagcagccactaagtacttccttacccaatcagccgcctcggccctggtcctattctccagcatgaccaacgcatggcacaccggacaatgggacatcacccagctatcccatcccacatccagcttaatcctaacctccgcaattgcaataaaactaggcctagttccattccacttctgatttccagaagtactacaaggctctccactctccaccggcctcctcttatccaccatcataaaacttcccccaatcaccctcctgtacataacctcctcctcactcaaccctacactcctaactaccctagccgtcctatcagcagccattggtggatggataggcctcaaccaaacacaaatccgaaaaatcctggccttctcatctatctcccacctaggatgaatggcgatcatcatcgtttacaaccctaaacttactctacttaacttctacctgtacaccataataaccgcaactgtattcctagccctaaattcaatcaaagtacttaaactatccaccctaataaccgcatggactaaaataccatcactaaatgcaatactactattgaccctcctttccttagcaggtcttccccccttaacaggattcttacccaaatgactcatcattcaagaactaaccaaacaagaaataatccctgcagccacacttatatctcttctctcactactaagcttatacttttaccttcgccttgcatactgcacaacaattacactaccaccacacaccacaaatcacatgaaacaatgacgcactaacaaatcaaccaacatcctagtagccatcttggccacgatatccctcactcttctccctatttcccctttaattattaccatcctataa
>GQ870836.1
atgaacccccaagcaaaacttatctttataatcagcctattactaggaaccaccatcacaatctcaagcaaccactgaatcatagcctgagccggcctagaaatcaacacactcgctattctgccactaatctcaaaatcccaccacccacgatctattgaagcagccactaagtacttccttacccagtcagccgcctcggccctggtcctattctccagcatgaccaacgcatgacacaccggacaatgggacatcacccagctatcccaccccacatccagcttaatcctaacctccgcaattgcaataaaactaggcctagtcccattccacttctgattcccagaagtactacaaggctccccactctccactggcctcctcttatcaaccatcataaaactccccccaatcaccctcctgtacataacctccccctcacttaaccccacactcctaactactctggctatcctctcagcagccattggtggatgaatgggccttaaccaaacacaaatccgaaaaatcctggccttttcctctatctcccacctaggatgaatagcgatcatcatcatttacaaccccaaactcactctccttaacttctacctatataccataataaccgcaactgtattcctagccctaaattcaattaaagtacttaaactatccaccctaataactgcatggactaaagtgccatcactaaatgcaatactactattgactctcctttctttagcaggtctccctcccttaacaggattcttacccaaatgactcatcatccaagaactaaccaaacaagaaataatccccgcagccacacttatatctcttctctcactactaagcttatacttctacctccgccttgcatactgcacaacaattacactcccaccacacaccacaaaccacatgaagcaatgacgcactaacaaaccaaccaacatcctagtagccatcttggccacgatatccatcactctcctccctatctcccccttaattattgccaccatataa
>GQ870828.1
atgaacccccaagcaaaacttatctttacaatcagcctattactgggaaccaccattacaatctcaagcaaccactgaatcatagcctgagccggcctagaaattaacacactcgctattctaccactaatctcaaaatcccaccacccacgatccattgaagcagccactaagtacttccttacccaatcagccgcctcggccctggtcctattctccagcatgaccaacgcatggcacaccggacaatgggacatcacccagctatcccatcccacatccagcttaatcctaacctccgcaattgcaataaaactaggcctagttccattccacttctgatttccagaagtactacaaggctctccactctccaccggcctcctcttatccaccatcataaaacttcccccaatcaccctcctgtacataacctcctcctcactcaaccccacactcctaactaccctagccgtcctatcagcagccattggtggatggataggcctcaaccaaacacaaatccgaaaaatcctggccttctcatctatctcccacctaggatgaatggcgatcatcatcgtttacaaccctaaacttactctacttaacttctacctgtacaccataataaccgcaactgtattcctagccctaaattcaatcaaagtacttaaactatccaccctaataaccgcatggactaaaataccatcactaaatgcaatactactattgaccctcctttccttagcaggtcttccccccttaacaggattcttacccaaatgactcatcattcaagaactaaccaaacaagaaataatccctgcagccacacttatatctcttctctcactactaagcttatacttttaccttcgccttgcatactgcacaacaattacactaccaccacacaccacaaatcacatgaaacaatgacgcactaacaaatcaaccaacatcctagtagccatcttggccacgatatccctcactcttctccctatttcccctttaattattaccatcctataa
>GQ870841.1
atgaacccccaagcaaaacttatctttataatcagcctattactaggaaccaccatcacaatctcaagcaaccactgaatcatagcctgagccggcctagaaatcaacacactcgctattctgccactaatctcaaaatcccaccacccacgatctattgaagcagccactaagtacttccttacccagtcagccgcctcggccctggtcctattctccagcatgaccaacgcatgacacaccggacaatgggacatcacccagctatcccaccccacatccagcttaatcctaacctccgcaattgcaataaaactaggcctagtcccattccacttctgattcccagaagtactacaaggctccccactctccaccggcctcctcttatcaaccatcataaaactcccaccaatcaccctcctgtacataacctccccctcacttaaccctacactcctaactactctggctatcctctcagcagccattggtggatgaatgggccttaaccaaacacaaatccgaaaaatcctggccttttcctctatctcccacctaggatgaatagcgatcatcatcatttacaaccccaaactcactctccttaacttctacctatataccataataaccgcaactgtattcctagccctaaattcaattaaagtacttaaactatccaccctaataactgcatggactaaagtgccatcactaaatgcaatactactattgaccctcctttctttagcaggtctccctcccttaacaggattcttacccaaatgactcatcatccaagaactaaccaaacaagaaataatccccgcagccacacttatatctcttctctcactactaagcttatacttctaccttcgccttgcatactgcacaacaattacactcccaccacacaccacaaaccacatgaagcaatgacgtactaacaaatcaaccaacatcctagtagccatcttggccacgatatccatcactctcctccctatctcccccttaattattgtcaccatataa
>GQ870842.1
atgaacccccaagcaaaacttatctttataatcagcctattactaggaaccaccatcacaatctcaagcaaccactgaatcatagcctgagccggcctagaaatcaacacactcgctattctgccactaatctcaaaatcccaccacccacgatctattgaagcagccactaagtacttccttacccagtcagccgcctcggccctggtcctattctccagcatgaccaacgcatgacacaccggacaatgggacatcacccagctatcccaccccacatccagcttaatcctaacctccgcaattgcaataaaactaggcctagtcccattccacttctgattcccagaagtactacaaggctccccactctccaccggcctcctcttatcaaccatcataaaactccccccaatcaccctcctgtacataacctccccctcacttaaccccacactcctaactactctggctatcctctcagcagccattggtggatgaatgggccttaaccaaacacaaatccgaaaaatcctggccttttcctctatctcccacctaggatgaatagcgatcatcatcatttacaaccccaaactcactctccttaacttctacctatataccataataaccgcaactgtattcctagccctaaattcaattaaagtacttaaactatccaccctaataactgcatggactaaagtgccatcactaaatgcaatactactattgactctcctttctttagcaggtctccctcccttaacaggattcttacccaaatgactcatcatccaagaactaaccaaacaagaaataatccccgcagccacacttatatctcttctctcactactaagcttatacttctacctccgccttgcatactgcacaacaattacactcccaccacacaccacaaaccacatgaaacaatgacgcactaacaaatcaaccaacatcctagtagccatcttggccacgatatccatcactctcctccctatctcccccttaattattgccaccatataa
>GQ870808.1
atgaacccccaagcaaaacttatctttacaatcagcctattactgggaaccaccattacaatctcaagcaaccactgaatcatagcctgagccggcctagaaattaacacactcgctattctaccactaatctcaaaatcccaccacccacgatccattgaagcagccactaaatacttccttacccaatcagccgcctcggccctggtcctattctccagcatgaccaacgcatggcacaccggacaatgggacatcacccagctatcccatcccacatccagcttaatcctaacctccgcaattgcaataaaactaggcctagttccattccacttctgatttccagaagtactacaaggctctccactctccaccggcctcctcttatccaccatcataaaacttcccccaatcaccctcctgtacataacctcctcctcactcaaccccacactcctaactaccctagccgtcctatcagtagccattggtggatggataggcctcaaccaaacacaaatccgaaaaatcctggccttctcatctatctcccacctaggatgaatggcgatcatcatcgtttacaaccctaaacttactctacttaacttctacctgtacaccataataaccgcaactgtattcctagccctaaattcaatcaaagtacttaaactatccaccctaataaccgcatggactaaaataccatcactaaatgcaatactactattgaccctcctttccttagcaggtcttccccccttaacaggattcttacccaaatgactcatcattcaagaactaaccaaacaagaaataatccctgcagccacacttatatctcttctctcactactaagcttatacttttaccttcgccttgcatactgcacaacaattacactaccaccacacaccacaaatcacatgaaacaatgacgcactaacaaatcaaccaacatcctagtagccatcttggccacgatatccctcactcttctccctatttcccctttaattattaccatcctataa
>GQ870822.1
atgaacccccaagcaaaacttgtctttataatcagcctattactaggaaccaccatcacaatctcaagcaaccactgaatcatagcctgagccggcctagaaatcaacacactcgctattctgccacttatctcaaaatcccaccacccacgatccattgaagcagccactaagtacttccttacccaatcagccgcctcggccctggtcctattctccagcatgaccaacgcatggcacaccggacaatgagacattacccagctatcccatcccacatccagcttaatcttaacctccgcaattgcaataaaactaggtctagtcccattccacttctgatttccagaagtactacaaggctccccactctccaccggcctcctcttatcaaccatcataaaactccccccaatcaccctcctatacataacctccccctcacttaaccctacactcctaactactctggccatcctctcagcagctattggtggatgaatgggccttaaccaaacacaaatccgaaaaatcctagccttttcctctatctcccacctaggatgaatggcgatcatcatcatttacaaccccaaacttactctccttaacttctacctatataccataataaccgcaactgtattcctagccctaaattcaattaaagtacttaaactatccaccctaataactgcatggactaaagtaccatcactaaatgcaatactactattaactctcctttctttagcaggcctccctcccttaacaggattcttacccaaatgactcatcatccaagaactaaccaaacaagaaataatccccgcagccacactcatatctcttctctcactactaagcttatacttctaccttcgccttgcatactgcacaacaattacactcccaccacacaccacaaaccacatgaagcaatgacgcactaacaaatcaaccaacatcctagtagccatcttggccacgatatccatcactcttctccctatctcccccttaattattgccgccctataa
>GQ870844.1
atgaacccccaagcaaaacttatctttataatcagcctattactaggaaccaccatcacaatctcaagcaaccactgaatcatagcctgagccggcctagaaatcaacacactcgctattctgccactaatctcaaaatcccaccacccacgatctattgaagcagccactaagtacttccttacccagtcagccgcctcggccctggtcctattctccagcatgaccaacgcatgacacaccggacaatgggacatcacccagctatcccaccccacatccagcttaatcctaacctccgcaattgcaataaaactaggcctagtcccattccacttctgattcccagaagtactacaaggctccccactctccaccggcctcctcttatcaaccatcataaaactccccccaatcaccctcctgtacataacctccccctcacttaaccctacactcctaactactctggctatcctctcagcagccattggtggatgaatgggccttaaccaaacacaaatccgaaaaatcctggccttttcctctatctcccacctaggatgaatagcgatcatcatcatttacaaccccaaactcactctccttaacttctacctatataccataataaccgcaactgtattcctagccctaaattcaattaaagtacttaaactatccaccctaataactgcatggactaaagtgccatcactaaatgcaatactactattgactctcctttctttagcaggcctccctcccttaacaggattcttacccaaatgactcatcatccaagaactaaccaaacaagaaataatccccgcagccacacttatatctcttctctcactactaagcttatacttctaccttcgccttgcatactgcacaacaattacactcccaccacacaccacaaaccacatgaagcaatgacgcactaacaaatcaaccaacatcctagtagccatcttggccacgatatccatcactctcctccctatctcccccttaattattgccaccatataa
>GQ870867.1
atgaacccccaagcaaaacttatctttacaatcagcctattactgggaaccaccattacaatctcaagcaaccactgaatcatagcctgagccggcctagaaattaacacactcgctattctaccactaatctcaaaatcccaccacccacgatccattgaagcagccactaagtacttccttacccaatcagccgcctcggccctggtcctattctccagcatgaccaacgcatggcacaccggacaatgggacatcacccagctatcccatcccacatccagcttaatcctaacctccgcaattgcaataaaactaggcctagttccattccacttctgatttccagaagtactacaaggctctccactctccaccggcctcctcttatccaccatcataaaacttcccccaatcaccctcctgtacataacctcctcctcactcaaccccacactcctaactaccctagccgtcctatcagcagccattggtggatggataggcctcaaccaaacacaaatccgaaaaatcctggccttctcatctatctcccacctaggatgaatggcgatcatcatcgtttacaaccctaaacttactctacttaacttctacctgtacaccataataaccgcaactgtattcctagccctaaattcaatcaaagtacttaaactatccaccctaataaccgcatggactaaaataccatcactaaatgcaatactactattgaccctcctttccttagcaggtcttccccccttaacaggattcttacccaaatgactcatcattcaagaactaaccaaacaagaaataatccctgcagccacacttatatctcttctctcactactaagcttatacttttacctccgccttgcatactgcacaacaattacactaccaccacacaccacaaatcacatgaaacaatgacgcactaacaaatcaaccaacatcctagtagccatcttggccacgatatccctcactcttctccctatttcccctttaattattaccatcctataa
>GQ870826.1
atgaacccccaagcaaaacttgtctttataatcagcctattactaggaaccaccatcacaatctcaagcaaccactgaatcatagcctgagccggcctagaaatcaacacactcgctattctgccacttatctcaaaatcccaccacccacgatccattgaagcagccactaagtacttccttacccaatcagccgcctcggccctggtcctattctccagcatgaccaacgcatggcacactggacaatgagacattacccagctatcccatcccacatccagcttaatcttaacctccgcaattgcaataaaactaggtctagtcccattccacttctgatttccagaagtactacaaggctccccactctccaccggcctcctcttatcaaccatcataaaactccccccaatcaccctcctatacataacctccccctcacttaaccctacactcctaactactctggccatcctctcagcagccattggtggatgaatgggccttaaccaaacacaaatccgaaaaatcctagccttttcctctatctcccacctaggatgaatggcgatcatcatcatttacaaccccaaacttactctccttaacttctacctatataccataataaccgcaactgtattcctagccctaaattcaattaaagtacttaaactatccaccctaataactgcatggactaaagtaccatcactaaatgcaatactactattaactctcctttctttagcaggcctccctcccttaacaggattcttacccaaatgactcatcatccaagaactaaccaaacaagaaataatccccgcagccacactcatatctcttctctcactactaagcttatacttctaccttcgccttgcatactgcacaacaattacactcccaccacacaccacaaaccacatgaagcaatgacgcactaacaaatcaaccaacatcctagtagccatcttggccacgatatccatcactcttctccctatctcccccttaattattgccaccctataa
>GQ870858.1
atgaacccccaagcaaaacttatctttacaatcagcctattactgggaaccaccattacaatctcaagcaaccactgaatcatagcctgagccggcctagaaattaacacactcgctattctaccactaatctcaaaatcccaccacccacgatccattgaagcagccactaagtacttccttacccaatcagccgcctcggccctggtcctattctccagcatgaccaacgcatggcacaccggacaatgggacatcacccagctatcccatcccacatccagcttaatcctaacctccgcaattgcaataaaactaggcctagttccattccacttctgatttccagaagtactacaaggctctccactctccaccggcctcctcttatccaccatcataaaacttcccccaatcaccctcctgtacataacttcctcctcactcaaccccacactcctaactaccctagccgtcctatcagcagccattggtggatggataggcctcaaccaaacacaaatccgaaaaatcctggccttctcatctatctcccacctaggatgaatggcgatcatcatcgtttacaaccctaaacttactctacttaacttctacctgtacaccataataaccgcaactgtattcctagccctaaattcaatcaaagtacttaaactatccaccctaataaccgcatggactaaaataccatcactaaatgcaatactactattgaccctcctttccttagcaggtcttccccccttaacaggattcttacccaaatgactcatcattcaagaactaaccaaacaagaaataatccctgcagccacacttatatctcttctctcactactaagcttatacttttaccttcgccttgcatactgcacaacaattacactaccaccacacaccacaaatcacatgaaacaatgacgcactaacaaatcaaccaacatcctagtagccatcttggccacgatatccctcactcttctccctatttcccctttaattattaccatcctataa
>GQ870855.1
atgaacccccaagcaaaacttatctttacaatcagcctattactgggaaccaccattacaatctcaagcaaccactgaatcatagcttgagccggcctagaaattaacacactcgctattctaccactaatctcaaaatcccaccacccacgatccattgaagcagccactaagtacttccttacccaatcagccgcctcggccctggtcctattctccagcatgaccaacgcatggcacaccggacaatgggacatcacccagctatcccatcccacatccagcttaatcctaacctccgcaattgcaataaaactaggcctagttccattccacttctgatttccagaagtactacaaggctctccactctccaccggcctcctcttatccaccatcataaaacttcccccaatcaccctcctgtacataacctcctcctcactcaaccccacgctcctaactaccctagccgtcctatcagcagccattggtggatgaataggcctcaaccaaacacaaatccgaaaaatcctggccttctcatctatctcccacctaggatgaatggcgatcatcatcgtttacaaccctaaacttactctacttaacttctacctgtacaccataataaccgcaactgtattcctagccctaaattcaatcaaagtacttaaactatccaccctaataaccgcatggactaaaataccatcactaaatgcaatactactattgaccctcctttccttagcaggtcttccccccttaacaggattcttacccaaatgactcatcattcaagaactaaccaaacaagaaataatccctgcagccacacttatatctcttctctcactactaagcttatacttttaccttcgccttgcatactgcacaacaattacactaccaccacacaccacaaatcacatgaaacaatgacgcactaacaaatcaaccaacatcctagtagccatcttggccacgatatccctcactcttctccctatttcccctttaattattaccatcctataa
>GQ870848.1
atgaacccccaagcaaaacttatctttacaatcagcctattactgggaaccaccattacaatctcaagcaaccactgaatcatagcctgagccggcctagaaattaacacactcgctattctaccactaatctcaaaatcccaccacccacgatccattgaagcagccactaagtactttcttacccaatcagccgcctcggccctggtcctattctccagcatgaccaacgcatggcacaccggacaatgggacatcacccagctatcccatcccacatccagcttaatcctaacctccgcaattgcaataaaactaggcctagttccattccacttctgatttccagaagtactacaaggctctccactctccaccggcctcctcttatccaccatcataaaacttcccccaatcaccctcctgtacataacctcctcctcactcaaccccacactcctaactaccctagccgtcctatcagcagccattggtggatggataggcctcaaccaaacacaaatccgaaaaatcctggccttctcatctatctcccacctaggatgaatggcgatcatcatcgtttacaaccctaaacttactctacttaacttctacctgtacaccataataaccgcaactgtattcctagccctaaattcaatcaaagtacttaaactatccaccctaataaccgcatggactaaaataccatcactaaatgcaatactactattgaccctcctttccttagcaggtcttccccccttaacaggattcttacccaaatgactcatcattcaagaactaaccaaacaagaaataatccctgcagccacacttatatctcttctctcactactaagcttatacttttaccttcgccttgcatactgcacaacaattacactaccaccacacaccacaaatcacatgaaacaatgacgcactaacaaatcaaccaacatcctagtagccatcttggccacgatatccctcactcttctccctatttcccctttaattattaccatcctataa
>GQ870856.1
atgaacccccaagcaaaacttatctttacaatcagcctattactgggaaccaccattacaatctcaagcaaccactgaatcatagcctgagccggcctagaaattaacacactcgctattctaccactaatctcaaaatcccaccacccacgatccattgaagcagccactaagtacttccttacccaatcagccgcctcggccctggtcctattctccagcatgaccaacgcatggcacaccggacaatgagacatcacccagctatcccatcccacatccagcttaatcctaacctccgcaattgcaataaaactaggcctagttccattccacttctgatttccagaagtactacaaggctctccactctccaccggcctcctcttatccaccatcataaaacttcccccaatcaccctcctatacataacttcctcctcactcaaccccacactcctaactaccctagccgtcctatcagcagccattggtggatgaataggcctcaaccaaacacaaatccgaaaaatcctggccttctcatctatctcccacctaggatgaatggcgatcatcatcgtttacaaccctaaacttactctacttaacttctacctgtacaccataataaccgcaactgtattcctagccctaaattcaatcaaagtacttaaactatctaccctaataaccgcatggactaaaataccatcactaaatgcaatactactattgaccctcctttccttggcaggtcttccccccttaacaggattcttacccaaatgactcatcattcaagaactaaccaaacaagaaataatccctgcagccacacttatatctcttctctcactactaagcttatacttttaccttcgccttgcatactgcacaacaattacactaccaccacacaccacaaatcacatgaaacaatgacgcactaacaaatcaaccaacatcctagtagccatcttggccacgatatccctcactcttctccctatttcccctttaattattaccatcctataa
>GQ870846.1
atgaacccccaagcaaaacttatctttataatcagcctattactaggaaccaccatcacaatctcaagcaaccactgaatcatagcctgagccggcctagaaatcaacacactcgctattctgccactaatctcaaaatcccaccacccacgatctattgaagcagccactaagtacttccttacccagtcagccgcctcggccctggtcctattctccagcatgaccaacgcatgacacaccggacaatgggacatcacccagctatcccaccccacatccagcttaatcctaacctccgcaattgcaataaaactaggcctagtcccattccacttctgattcccagaagtactacaaggctccccactctccaccggcctcctcttatcaaccatcataaaactccccccaatcaccctcctgtacataacctccccctcacttaaccccacactcctaactactctggctatcctctcagcagccattggtggatgaatgggccttaaccaaacacaaatccgaaaaatcctggccttttcctctatctcccacctaggatgaatagcgatcatcatcatttacaaccccaaactcactctccttaacttctacctatataccataataaccgcaactgtattcctagccctaaattcaattaaagtacttaaactatccaccctaataactgcatggactaaagtgccatcactaaatgcaatactactattgactctcctttctttagcaggtctccctcccttaacaggattcttacccaaatgactcatcatccaagaactaaccaaacaagaaataatccccgcagccacacttatatctcttctctcactactaagcttatacttctacctccgccttgcatactgcacaacaattacactcccaccacacaccacaaaccacatgaagcaatgacgcactaacaaatcaaccaacatcctagtagccatcttggccacgatatccatcactctcctccctatctcccccttaattattgccaccatataa
>GQ870805.1
atgaacccccaagcaaaacttatctttacaatcagcctattactgggaaccaccattacaatctcaagcaaccactgaatcatagcctgagccggcctagaaattaacacactcgctattctaccactaatctcaaaatcccaccacccacgatccattgaagcagccactaagtacttccttacccaatcagccgcctcggccctggtcctattctccagcatgaccaacgcatggcacaccggacaatgggacatcacccagctatcccatcccacatccagcttaatcctaacctccgcaattgcaataaaactaggcctagttccattccacttctgatttccagaagtactacaaggctctccactctccaccggcctcctcttatccaccatcataaaacttcccccaatcaccctcctgtacataacctcctcctcactcaaccccacactcctaactaccctagccgtcctatcagcagccattggtggatgaataggcctcaaccaaacacaaatccgaaaaatcctggccttctcatccatctcccacctaggatgaatggcgatcatcatcgtttacaaccctaaacttactctacttaacttctacctgtacaccataataaccgcaactgtattcctagccctaaattcaatcaaagtacttaaactatccaccctaataaccgcatggactaaaataccatcactaaatgcaatgctactattgaccctcctttccttagcaggtcttccccccttaacaggattcttacccaaatgactcatcattcaagaactaaccaaacaagaaataatccctgcagccacacttatatctcttctctcactactaagcttatacttttaccttcgccttgcatactgcacaacaattacactaccaccacacaccacaaatcacatgaaacaatgacgcactaacaaatcaaccaacatcctagtagccatcttggccacgatatccctcactcttctccctatttcccctttaattattaccatcctataa
>GQ870829.1
atgaacccccaagcaaaacttatctttacaatcagcctattactgggaaccaccattacaatctcaagcaaccactgaatcatagcctgagccggcctagaaattaacacactcgctattctaccactaatctcaaaatcccaccacccacgatccattgaagcagccactaagtacttccttacccaatcagccgcctcggccctggtcctattctccagcatgaccaacgcatggcacaccggacaatgggacatcacccagctatcccatcccacatccagcttaatcctaacctccgcaattgcaataaaactaggcctagttccattccacttctgatttccagaagtactacaaggctctccactctccaccggcctcctcttatccaccatcataaaacttcccccaatcaccctcctgtacataacctcctcctcactcaaccccacactcctaactaccctagccgtcctatcagcagccattggtggatggataggcctcaaccaaacacaaatccgaaaaatcctggccttctcatctatctcccacctaggatgaatggcgatcatcatcgtttacaaccctaaacttactctacttaacttctacctgtacaccataataaccgcaactgtattcctagccctaaattcaatcaaagtacttaaactatccaccctaataaccgcatggactaaaataccatcactaaatgcaatactactattgaccctcctttccttagcaggtcttccccccttaacaggattcttacccaaatgactcatcattcaagaactaaccaaacaagaaataatccctgcagccacacttatatctcttctctcactactaagcttatacttttaccttcgccttgcatactgcacaacaattacactaccaccacacaccacaaatcacatgaaacaatgacgcactaacaaatcaaccaacatcctagtagccatcttggccacgatatccctcactcttctccctatttcccctttaattattaccatcctataa
>GQ870864.1
atgaacccccaagcaaaacttatctttacaatcagcctattactgggaaccaccattacaatctcaagcaaccactgaatcatagcctgagccggcctagaaattaacacactcgctattctaccactaatctcaaaatcccaccacccacgatccattgaagcagccactaagtacttccttacccaatcagccgcctcggccctggtcctattctccagcatgaccaacgcatggcacaccggacaatgggacatcacccagctatcccatcccacatccagcttaatcctaacctccgcaattgcaataaaactaggcctagttccattccacttctgatttccagaagtactacaaggctctccactctccaccggcctcctcttatccaccatcataaaacttcccccaatcaccctcctgtacataacttcctcctcactcaaccccacactcctaactaccctagccgtcctatcagcagccattggtggatggataggcctcaaccaaacacaaatccgaaaaatcctggccttctcatctatctcccacctaggatgaatggcgatcatcatcgtttacaaccctaaacttactctacttaacttctacctgtacactataataaccgcaactgtattcctagccctaaattcaatcaaagtacttaaactatccaccctaataaccgcatggactaaaataccatcactaaatgcaatactactattgaccctcctttccttagcaggtcttccccccttaacaggattcttacccaaatgactcatcattcaagaactaaccaaacaagaaataatccctgcagccacacttatatctcttctctcactactaagcttatacttttaccttcgccttgcatactgcacaacaattacactaccaccacacaccacaaatcacatgaaacaatgacgcactaacaaatcaaccaacatcctagtagccatcttggccacgatatccctcactcttctccctatttcccctttaattattaccatcctataa
>GQ870818.1
atgaacccccaagcaaaacttgtctttataatcagcctattactaggaaccaccatcacaatctcaagcaaccactgaatcatagcctgagccggcctagaaatcaacacactcgctattctgccacttatctcaaaatcccaccacccacgatccattgaagcagccactaagtacttccttacccaatcagccgcctcggccctggtcctattctccagcataaccaacgcatggcacaccggacaatgagacattacccagctatcccatcccacatccagcttaatcttaacctccgcaattgcaataaaactaggtctagtcccattccacttctgatttccagaagtactacaaggctccccactctccaccggcctcctcttatcaaccatcataaaactccccccaatcaccctcctatacataacctccccctcacttaaccctacactcctaactactctggccatcctctcagcagccattggtggatgaatgggccttaaccaaacacaaatccgaaaaatcctagccttttcctctatctcccacctaggatgaatggcgatcatcatcatttacaaccccaaacttactctccttaacttctacctatataccataataaccgcaactgtattcctagccctaaattcaattaaagtacttaaactatccaccctaataactgcatggactaaagtaccatcactaaatgcaatactactattaactctcctttctttagcaggcctccctcccttaacaggattcttacccaaatgactcatcatccaagaactaaccaaacaagaaataatccccgcagccacactcatatctcttctctcactactaagcttatacttctaccttcgccttgcatactgcacaacaattacactcccaccacacaccacaaaccacatgaagcaatgacgcactaacaaatcaaccaacatcctagtagccatcttggccacgatatccatcacccttctccctatctcccccttaattattgccaccctataa
>GQ870835.1
atgaacccccaagcaaaacttatctttataatcagcctattactaggaaccaccatcacaatctcaagcaaccactgaatcatagcctgagccggcctagaaatcaacacactcgctattctgccactaatctcaaaatcccaccacccacgatctattgaagcagccactaagtacttccttacccagtcagccgcctcggccctggtcctattctccagcatgaccaacgcatgacacaccggacaatgggacatcacccagctatcccaccccacatccagcttaatcctaacctccgcaattgcaataaaactaggcctagtcccattccacttctgattcccagaagtactacaaggctccccactctccaccggcctcctcttatcaaccatcataaaactccccccaatcaccctcctgtacataacctccccctcacttaaccccacactcctaactactctggctatcctctcagcagccattggtggatgaatgggccttaaccaaacacaaatccgaaaaatcctggccttttcctctatctcccacctaggatgaatagcgatcatcatcatttacaaccccaaactcactctccttaacttctacctatataccataataaccgcaactgtattcctagccctaaattcaattaaagtacttaaactatccaccctaataactgcatggactaaagtgccatcactaaatgcaatactactattgactctcctttctttagcaggtctccctcccttaacaggattcttacccaaatgactcatcatccaagaactaaccaaacaagaaataatccccgcagccacacttatatctcttctctcactactaagcttatacttctaccttcgccttgcatactgcacaacaattacactcccaccacacaccacaaaccacatgaagcaatgacgcactaacaaatcaaccaacatcctagtagccatcttggccacgatatccatcactctcctccctatctcccccttaattattgccaccatataa
>GQ870827.1
atgaacccccaagcaaaacttatctttacaatcagcctattactgggaaccaccattacaatctcaagcaaccactgaatcatagcctgagccggcctagaaattaacacactcgctattctaccactaatctcaaaatcccaccacccacgatccattgaagcagccactaagtactttcttacccaatcagccgcctcggccctggtcctattctccagcatgaccaacgcatggcacaccggacaatgggacatcacccagctatcccatcccacatccagcttaatcctaacctccgcaattgcaataaaactaggcctagttccattccacttctgatttccagaagtactacaaggctctccactctccaccggcctcctcttatccaccatcataaaacttcccccaatcaccctcctgtacataacctcctcctcactcaaccccacactcctaactaccctagccgtcctatcagcagccattggtggatgaataggcctcaaccaaacacaaatccgaaaaatcctggccttctcatctatctcccacctaggatgaatggcgatcatcatcgtttacaaccctaaacttactctacttaacttctacctgtacaccataataaccgcaactgtattcctagccctaaattcaatcaaagtacttaaactatccaccctaataaccgcatggactaaaataccatcactaaatgcaatactactattgaccctcctttccttagcaggtcttccccccttaacaggattcttacccaaatgactcatcattcaagaactaaccaaacaagaaataatccctgcagccacacttatatctcttctctcactactaagcttatacttttaccttcgccttgcatactgcacaacaattacactaccaccacacaccacaaatcacatgaaacaatgacgcactaacaaatcaaccaacatcctagtagccatcttggccacgatatccctcactcttctccctatttcccctttaattattaccatcctataa
