# Supplementary material for: mtDNAcombine: tools to combine sequences from multiple studies
Source: BMC Bioinformatics. 2021 Mar 9;22:115. doi: 10.1186/s12859-021-04048-0 (PMC7945669; doi:10.1186/s12859-021-04048-0)
Supplement: Supplementary file 4 — Additional file 4. Code to create the plots in this paper presented as a R markdown file. [file 12859_2021_4048_MOESM4_ESM.rmd]

---
title: "Plot code"
author: "E. F. Miller"
date: "01/04/2020"
output: html_document
---


Please ensure this Rmd file is saved along with the other supplementary data 
files provided with the manuscript, in the same working directory.

Firstly you will need the devtools package installed

```{r install_devtools}
install.packages("devtools")
library(devtools)
```

Then you will need to install and load `mtDNAcombine`

```{r install_load_mtDNAcombine}
devtools::install_github("EvolEcolGroup/mtDNAcombine")

library(mtDNAcombine)
```
 

***

Figure 3. 

Run function that builds diganostic plots with sequence
data from FOR_ALIGNMENT_Pinicola_enucleator.fasta file

```{r}
align_and_summarise(alignment_files = "FOR_ALIGNMENT_Pinicola_enucleator.fasta", 
                    max_haps_found_together = 2, minbp = 200)
```

Histogram will be outputted in folder 'histograms'


Figure 4:

Sequence data, .fas files (provided), run through BEAST. 
Outputs, after processing data in Tracer, are provided here.  

Code to produce Figure 4 A)

```{r}
pdf("purple_sandpiper_BSP.pdf", width = 7, height = 7)
data <-read.table("Tracer_Calidris_maritima", skip=1, 
                  header=T, stringsAsFactors = T)

data<-data[complete.cases(data),]

plot_title <- "Purple sandpiper"

plot(log10(data[,3])~data[,1],type="n",ylim=c(4.5,8),xlim=c(0,12000), yaxt="n", 
     yaxs="i", ylab = expression("Pop. Size (Log"[10]*")"), xaxs="i", 
     xlab = "Time since present day (yrs)")
axis(2, at=c(5,6,7,8), labels = c("1.E5","1.E6","1.E7", "1.E8"), las=2, adj=1,
     cex.axis=0.82)


for(i in 1:length(data[,1])-1) {
    x<-c(data[i,1],data[i+1,1],data[i+1,1],data[i,1])
    y<-log10(c(data[i,4],data[i+1,4],data[i+1,5],data[i,5]))
    polygon(x,y,col="#f9e6ad", border="#f9e6ad")

}

#median value as a dashed line 
points(log10(data[,3])~data[,1],type="l", lty=2, lwd=2)
#edge the HPD interval by plotting the upper and lower 95% HPD
points(log10(data[,4])~data[,1],type="l")
points(log10(data[,5])~data[,1],type="l")


title(main = plot_title)
dev.off()
```


Figure 4 B) 

```{r}
pdf("white_wagtail_BSP.pdf", width = 7, height = 7)
data <-read.table("Tracer_Monacilla_alba", skip=1, 
                  header=T, stringsAsFactors = T)
data<-data[complete.cases(data),]

plot_title <- "White wagtail"

plot(log10(data[,3])~data[,1],type="n",ylim=c(4.5,8),xlim=c(0,60000), yaxt="n", 
     yaxs="i", ylab = expression("Pop. Size (Log"[10]*")"), xaxs="i", 
     xlab = "Time since present day (yrs)")
axis(2, at=c(5,6,7,8), labels = c("1.E5","1.E6", "1.E7", "1.E8"), las=2, adj=1,
     cex.axis=0.82)


for(i in 1:length(data[,1])-1) {
    x<-c(data[i,1],data[i+1,1],data[i+1,1],data[i,1])
    y<-log10(c(data[i,4],data[i+1,4],data[i+1,5],data[i,5]))
    polygon(x,y,col="#e7b198", border="#e7b198")

}

#median value as a dashed line 
points(log10(data[,3])~data[,1],type="l", lty=2, lwd=2)
#edge the HPD interval by plotting the upper and lower 95% HPD
points(log10(data[,4])~data[,1],type="l")
points(log10(data[,5])~data[,1],type="l")


title(main = plot_title)
dev.off()
```


and Figure 4 C) 

```{r}
pdf("common_rosefinch_BSP.pdf", width = 7, height = 7)
data <-read.table("Tracer_Carpodacus_erythrinus", skip=1, 
                  header=T, stringsAsFactors = T)

data<-data[complete.cases(data),]

plot_title <- "Common rosefinch"

plot(log10(data[,3])~data[,1],type="n",ylim=c(4.5,8),xlim=c(0,70000), yaxt="n", 
     yaxs="i", ylab = expression("Pop. Size (Log"[10]*")"), xaxs="i", 
     xlab = "Time since present day (yrs)")
axis(2, at=c(5,6,7,8), labels = c("1.E5","1.E6","1.E7","1.E8"), las=2, adj=1,
     cex.axis=0.82)


for(i in 1:length(data[,1])-1) {
  x<-c(data[i,1],data[i+1,1],data[i+1,1],data[i,1])
  y<-log10(c(data[i,4],data[i+1,4],data[i+1,5],data[i,5]))
  polygon(x,y,col="#d56b6b", border="#d56b6b")
}


         
#median value as a dashed line 
points(log10(data[,3])~data[,1],type="l", lty=2, lwd=2)
#edge the HPD interval by plotting the upper and lower 95% HPD
points(log10(data[,4])~data[,1],type="l")
points(log10(data[,5])~data[,1],type="l")
        

title(main = plot_title)
dev.off()
```
